# Supplementary material for: Spatial proteomics reveals recombinant human laminin-111 restores adhesion signaling to laminin-α2–deficient muscle
Source: JCI Insight. 2025 Oct 16;10(22):e194581. doi: 10.1172/jci.insight.194581 (PMC12643501; doi:10.1172/jci.insight.194581)
Supplement: Supporting data values [file jciinsight-10-194581-s168.xlsx]

## Sheet: Fig2E
Antigen	Contrast	Log2.fold.change	P-value	FDR	sig	log10.p	log10.FDR
15.Lipoxygenase.1	LAMA - Control	0.509846	0.021104	0.0967596	high	1.67563	1.01431
15-PGDH	LAMA - Control	0.45565	0.010619	0.0756028	high	1.97392	1.12146
2B4	LAMA - Control	0.322245	0.0221242	0.0983615	high	1.65513	1.00717
5.Lipoxygenase/5-LO	LAMA - Control	0.663218	0.00457104	0.0725086	high	2.33999	1.13961
ACE2	LAMA - Control	0.662562	0.00199824	0.0725086	high	2.69935	1.13961
Actin	LAMA - Control	0.00499622	0.986606	0.99005	low	0.00585611	0.00434289
active.YAP1	LAMA - Control	0.518227	0.0614641	0.146007	high	1.21138	0.835627
Adenosine.Receptor.A2a	LAMA - Control	0.238706	0.0626547	0.146007	high	1.20305	0.835627
AIF	LAMA - Control	0.108041	0.796264	0.833974	low	0.0989432	0.0788477
AKR1B10	LAMA - Control	0.492078	0.0330467	0.114469	high	1.48087	0.941312
AKT1.(phospho.S473)	LAMA - Control	0.383594	0.107049	0.174868	low	0.970416	0.757291
AKT1.(phospho.T450)	LAMA - Control	0.36988	0.0299776	0.109858	high	1.5232	0.95917
AKT3.+.AKT2.+.AKT1	LAMA - Control	0.311899	0.0105875	0.0756028	high	1.97521	1.12146
ALDH1A1	LAMA - Control	0.507752	0.0149767	0.0844274	high	1.82458	1.07352
Aldolase	LAMA - Control	0.561889	0.00542485	0.0725086	high	2.26561	1.13961
Aldolase.B+Aldolase.C	LAMA - Control	0.645943	0.00441211	0.0725086	high	2.35535	1.13961
ALK	LAMA - Control	0.298898	0.0346343	0.115459	high	1.46049	0.937572
alpha.smooth.muscle.Actin	LAMA - Control	0.826578	0.16513	0.229347	low	0.782175	0.639507
AMPK.alpha.1	LAMA - Control	0.600282	0.00778843	0.0734156	high	2.10855	1.13421
Androgen.Receptor	LAMA - Control	0.606161	0.00532206	0.0725086	high	2.27392	1.13961
APC	LAMA - Control	0.253782	0.0654589	0.146007	high	1.18403	0.835627
APG5L/ATG5	LAMA - Control	0.404988	0.0550663	0.138267	high	1.25911	0.859282
Argonaute-2	LAMA - Control	0.510646	0.0278054	0.105882	high	1.55587	0.97518
ARID1A	LAMA - Control	0.625735	0.003057	0.0725086	high	2.5147	1.13961
ARID3A	LAMA - Control	-0.0420156	0.872059	0.893821	low	0.0594543	0.0487494
ASS1	LAMA - Control	0.415052	0.118315	0.184247	low	0.926959	0.734599
ATF2	LAMA - Control	0.586027	0.0024314	0.0725086	high	2.61414	1.13961
ATF3	LAMA - Control	0.589564	0.00480207	0.0725086	high	2.31857	1.13961
ATG12	LAMA - Control	0.637031	0.00216316	0.0725086	high	2.66491	1.13961
ATG7	LAMA - Control	0.350766	0.150559	0.217279	low	0.822294	0.662983
ATM	LAMA - Control	0.392302	0.023914	0.0990793	high	1.62135	1.00402
ATM.(phospho.S1981)	LAMA - Control	0.394909	0.103565	0.174633	low	0.984788	0.757875
ATR.(phospho.S428)	LAMA - Control	0.563078	0.0442474	0.126332	high	1.35411	0.898487
Aurora.A	LAMA - Control	0.631506	0.00522621	0.0725086	high	2.28181	1.13961
Axl	LAMA - Control	0.597071	0.00859287	0.0746398	high	2.06586	1.12703
Bad	LAMA - Control	0.528131	0.013959	0.0844274	high	1.85514	1.07352
Bak	LAMA - Control	0.166155	0.106858	0.174868	low	0.971192	0.757291
Bax	LAMA - Control	0.396581	0.0861103	0.161281	high	1.06495	0.792416
Bcl-2	LAMA - Control	0.0615937	0.833378	0.864968	low	0.0791578	0.0629997
Bcl6	LAMA - Control	0.264632	0.0138692	0.0844274	high	1.85795	1.07352
Bcl-XL	LAMA - Control	0.246143	0.400614	0.463487	low	0.397274	0.333963
Beclin.1	LAMA - Control	0.704449	0.00359865	0.0725086	high	2.44386	1.13961
beta.2.Microglobulin	LAMA - Control	0.568979	0.0402363	0.12432	high	1.39538	0.905459
beta.Actin	LAMA - Control	0.441554	0.0420617	0.125189	high	1.37611	0.902434
beta.Arrestin.1	LAMA - Control	0.650045	0.00329638	0.0725086	high	2.48196	1.13961
beta.Catenin	LAMA - Control	-0.323606	0.404048	0.465587	low	0.393567	0.331999
beta.glucuronidase.(GUSB)	LAMA - Control	0.360531	0.0149175	0.0844274	high	1.8263	1.07352
beta.Tubulin	LAMA - Control	0.499304	0.0235564	0.0990793	high	1.62789	1.00402
BFL-1/GRS	LAMA - Control	0.604129	0.00305727	0.0725086	high	2.51467	1.13961
Bid	LAMA - Control	-0.240079	0.455287	0.51231	low	0.341714	0.290467
Bim	LAMA - Control	0.45368	0.017011	0.0887293	high	1.76927	1.05193
BRAF	LAMA - Control	0.323883	0.0947358	0.16844	high	1.02349	0.773554
BRCA1	LAMA - Control	0.225396	0.0731576	0.153524	high	1.13574	0.813823
Brd4	LAMA - Control	0.623916	0.0153991	0.0848123	high	1.8125	1.07154
BRG1	LAMA - Control	0.231111	0.0646753	0.146007	high	1.18926	0.835627
BTK	LAMA - Control	0.10427	0.645299	0.693546	low	0.190239	0.158925
C.Reactive.Protein	LAMA - Control	0.583714	0.00319654	0.0725086	high	2.49532	1.13961
C4a	LAMA - Control	0.741887	0.0159184	0.0863496	high	1.7981	1.06374
C5./.C5b	LAMA - Control	0.687971	0.023933	0.0990793	high	1.621	1.00402
Calreticulin	LAMA - Control	0.651051	0.139471	0.206158	low	0.855517	0.685799
Carbonic.Anhydrase.3/CA3	LAMA - Control	0.590618	0.064436	0.146007	high	1.19087	0.835627
Carbonic.Anhydrase.9/CA9	LAMA - Control	0.39038	0.0164596	0.0876323	high	1.78358	1.05734
Caspase-10/CASP-10	LAMA - Control	0.408954	0.0226019	0.0984554	high	1.64585	1.00676
Caspase-3	LAMA - Control	0.269847	0.078865	0.157456	high	1.10312	0.80284
Caspase-3.p12	LAMA - Control	0.670654	0.00251315	0.0725086	high	2.59978	1.13961
Catalase	LAMA - Control	0.0730486	0.88503	0.903894	low	0.0530418	0.0438824
Cathepsin.G	LAMA - Control	0.802176	0.156251	0.222388	low	0.806176	0.65289
Cathepsin.K	LAMA - Control	0.0351972	0.931626	0.948167	low	0.0307586	0.023115
Cathepsin.S	LAMA - Control	0.271734	0.0354408	0.115459	high	1.4505	0.937572
Caveolin-1	LAMA - Control	0.351772	0.299975	0.365435	low	0.522916	0.43719
CCL18	LAMA - Control	0.236207	0.0896544	0.163248	high	1.04743	0.787153
CCR3	LAMA - Control	0.545336	0.0804944	0.157917	high	1.09423	0.801571
CCR5	LAMA - Control	0.549657	0.00482376	0.0725086	high	2.31661	1.13961
CCR6	LAMA - Control	0.366122	0.160315	0.225934	low	0.795027	0.646019
CCR7	LAMA - Control	0.400739	0.0119767	0.0800771	high	1.92166	1.09649
CD103	LAMA - Control	0.227963	0.0896237	0.163248	high	1.04758	0.787153
CD11a	LAMA - Control	0.358186	0.0655421	0.146007	high	1.18348	0.835627
CD11b	LAMA - Control	0.395776	0.0375721	0.118055	high	1.42513	0.927917
CD11c	LAMA - Control	0.506386	0.0720959	0.152867	high	1.14209	0.815686
CD127	LAMA - Control	0.262338	0.0954924	0.16844	high	1.02003	0.773554
CD133	LAMA - Control	0.35675	0.140453	0.207078	low	0.85247	0.683867
CD134./.OX40L.receptor	LAMA - Control	0.481608	0.0615256	0.146007	high	1.21094	0.835627
CD14	LAMA - Control	1.2483	0.00777194	0.0734156	high	2.10947	1.13421
CD15	LAMA - Control	0.537696	0.00911935	0.0746398	high	2.04004	1.12703
CD16	LAMA - Control	0.557196	0.0144428	0.0844274	high	1.84035	1.07352
CD163	LAMA - Control	0.493738	0.0153611	0.0848123	high	1.81358	1.07154
CD177	LAMA - Control	0.274265	0.037184	0.118055	high	1.42964	0.927917
CD18	LAMA - Control	1.01103	0.009324	0.0746398	high	2.0304	1.12703
CD20	LAMA - Control	0.210223	0.356264	0.41892	low	0.448228	0.377869
CD22	LAMA - Control	0.292329	0.0339975	0.115459	high	1.46855	0.937572
CD27	LAMA - Control	0.257667	0.0880027	0.163231	high	1.0555	0.787198
CD272/BTLA	LAMA - Control	0.65229	0.00138195	0.0725086	high	2.85951	1.13961
CD276	LAMA - Control	0.486542	0.150857	0.217279	low	0.821434	0.662983
CD28	LAMA - Control	0.281713	0.0265348	0.101717	high	1.57618	0.992608
CD3.epsilon	LAMA - Control	0.250789	0.0544384	0.138267	high	1.26409	0.859282
CD31	LAMA - Control	0.358486	0.0642097	0.146007	high	1.1924	0.835627
CD33	LAMA - Control	0.672	0.0116346	0.0796419	high	1.93425	1.09886
CD34	LAMA - Control	1.02036	0.0145601	0.0844274	high	1.83684	1.07352
CD36	LAMA - Control	0.353613	0.275029	0.343787	low	0.560621	0.463711
CD38	LAMA - Control	0.306613	0.0830466	0.158289	high	1.08068	0.80055
CD39	LAMA - Control	0.529623	0.0100309	0.0756028	high	1.99866	1.12146
CD3D	LAMA - Control	0.292471	0.106027	0.174868	low	0.974584	0.757291
CD3G	LAMA - Control	0.403156	0.0163972	0.0876323	high	1.78523	1.05734
CD4	LAMA - Control	0.491735	0.0299959	0.109858	high	1.52294	0.95917
CD40	LAMA - Control	0.330376	0.00885182	0.0746398	high	2.05297	1.12703
CD40.Ligand	LAMA - Control	0.243531	0.12831	0.194958	low	0.891738	0.710059
CD44	LAMA - Control	0.159182	0.160874	0.226168	low	0.793514	0.64557
CD44v6	LAMA - Control	0.570895	0.00533736	0.0725086	high	2.27267	1.13961
CD45	LAMA - Control	0.230748	0.0818423	0.157917	high	1.08702	0.801571
CD45RA	LAMA - Control	-0.346486	0.398	0.461391	low	0.400117	0.335931
CD47	LAMA - Control	0.605955	0.0654329	0.146007	high	1.1842	0.835627
CD63	LAMA - Control	0.254639	0.0712396	0.151714	high	1.14728	0.818975
CD64	LAMA - Control	0.369163	0.0169451	0.0887293	high	1.77096	1.05193
CD66b	LAMA - Control	0.522368	0.00560173	0.0725086	high	2.25168	1.13961
CD68	LAMA - Control	0.758489	0.0194215	0.0946389	high	1.71172	1.02393
CD70	LAMA - Control	0.292112	0.0415121	0.12432	high	1.38183	0.905459
CD73	LAMA - Control	0.260015	0.0444991	0.126332	high	1.35165	0.898487
CD74	LAMA - Control	0.522391	0.0678735	0.147831	high	1.1683	0.830236
CD79a	LAMA - Control	0.440886	0.0198885	0.0961001	high	1.7014	1.01728
CD79b	LAMA - Control	0.3531	0.196538	0.26019	low	0.706554	0.58471
CD8.alpha	LAMA - Control	0.430269	0.00891468	0.0746398	high	2.04989	1.12703
CD83	LAMA - Control	0.299262	0.0371813	0.118055	high	1.42968	0.927917
CD86	LAMA - Control	0.286304	0.018032	0.0901599	high	1.74396	1.04499
CD90./.Thy1	LAMA - Control	0.406141	0.045732	0.127033	high	1.33978	0.896082
CD94	LAMA - Control	0.183648	0.192858	0.256698	low	0.714762	0.590578
CD99	LAMA - Control	0.765294	0.0140568	0.0844274	high	1.85211	1.07352
CDK1	LAMA - Control	0.419825	0.0495694	0.131955	high	1.30479	0.879573
CDK1.(phospho.T161).+.CDK2./.CDK3.(phospho.T160)	LAMA - Control	0.268303	0.13186	0.197962	low	0.879888	0.703419
CDK1.+.Cdk2.+.Cdk3.(phospho.T14)	LAMA - Control	0.437776	0.0154875	0.0848123	high	1.81002	1.07154
CDK1.+.CDK2.+.CDK3.+.CDK5.(phospho.Y15)	LAMA - Control	0.395369	0.01441	0.0844274	high	1.84134	1.07352
Cdk2	LAMA - Control	0.456107	0.0110656	0.0775086	high	1.95603	1.11065
Cdk4	LAMA - Control	0.324963	0.13744	0.203688	low	0.861886	0.691035
Cdk6	LAMA - Control	0.185621	0.437415	0.496742	low	0.359106	0.303869
CDKN2A/p14ARF	LAMA - Control	0.502162	0.00899511	0.0746398	high	2.04599	1.12703
CDKN2A/p16INK4a	LAMA - Control	0.453618	0.00214569	0.0725086	high	2.66843	1.13961
c-Fos	LAMA - Control	0.373811	0.0664768	0.147016	high	1.17733	0.832636
Chk1	LAMA - Control	0.204297	0.122883	0.188925	low	0.910507	0.723711
Chk2	LAMA - Control	0.380723	0.0210673	0.0967596	high	1.67639	1.01431
cIAP2	LAMA - Control	0.570831	0.0119154	0.0800771	high	1.92389	1.09649
c-Jun	LAMA - Control	0.299247	0.0634527	0.146007	high	1.19755	0.835627
c-Jun.(phospho.S63)	LAMA - Control	0.292185	0.0912273	0.164955	high	1.03988	0.782634
c-Kit	LAMA - Control	-0.000972728	0.995905	0.995905	low	0.00178201	0.00178201
Cleaved.PARP1	LAMA - Control	0.424784	0.112192	0.181257	low	0.950037	0.741705
c-Maf	LAMA - Control	0.29687	0.0673307	0.147206	high	1.17179	0.832075
c-Myb.(phospho.S11)	LAMA - Control	0.351414	0.337893	0.404768	low	0.471221	0.392794
c-Myc	LAMA - Control	0.508848	0.0146563	0.0844274	high	1.83398	1.07352
c-Myc.(phospho.S62)	LAMA - Control	0.41949	0.0441607	0.126332	high	1.35496	0.898487
Collagen.I	LAMA - Control	2.23012	0.024902	0.101551	high	1.60377	0.993317
Collagen.IV	LAMA - Control	0.216742	0.269551	0.337673	low	0.569359	0.471504
COX2./.Cyclooxygenase.2	LAMA - Control	0.29617	0.0290363	0.108415	high	1.53706	0.964912
CPT1A	LAMA - Control	0.35092	0.116564	0.183442	low	0.933436	0.736502
CREB	LAMA - Control	0.32354	0.153301	0.218762	low	0.814454	0.660029
CREB.(phospho.S133)	LAMA - Control	0.466017	0.0547425	0.138267	high	1.26168	0.859282
CREBBP	LAMA - Control	0.362966	0.020987	0.0967596	high	1.67805	1.01431
CSF-1-R	LAMA - Control	0.587227	0.00650309	0.0725086	high	2.18688	1.13961
CTLA4	LAMA - Control	0.45817	0.00570827	0.0725086	high	2.2435	1.13961
Cullin.1/CUL-1	LAMA - Control	0.204493	0.260232	0.328864	low	0.58464	0.482983
CXCL10/IP-10	LAMA - Control	0.485383	0.00530015	0.0725086	high	2.27571	1.13961
CXCL5.+.CXCL6	LAMA - Control	-0.569053	0.341673	0.406183	low	0.46639	0.391279
CXCR3	LAMA - Control	0.284349	0.0815909	0.157917	high	1.08836	0.801571
CXCR4	LAMA - Control	0.218819	0.0893776	0.163248	high	1.04877	0.787153
CXCR5	LAMA - Control	0.173128	0.178366	0.243035	low	0.748687	0.614332
CXCR6	LAMA - Control	0.206849	0.290687	0.357147	low	0.536575	0.447153
Cyclin.A2	LAMA - Control	0.256942	0.104616	0.174868	low	0.980401	0.757291
Cyclin.B1	LAMA - Control	0.518167	0.00584291	0.0725086	high	2.23337	1.13961
Cyclin.D1	LAMA - Control	0.403446	0.0258331	0.101717	high	1.58782	0.992608
Cyclin.E1	LAMA - Control	0.325996	0.0624847	0.146007	high	1.20423	0.835627
Cyclin.E2	LAMA - Control	0.109991	0.68837	0.730282	low	0.162178	0.136509
Cyclophilin.A	LAMA - Control	0.357209	0.243005	0.31149	low	0.614385	0.506556
Cytokeratin.1	LAMA - Control	0.294161	0.181762	0.246494	low	0.740496	0.608194
Cytokeratin.14	LAMA - Control	0.254713	0.0780364	0.157456	high	1.1077	0.80284
Cytokeratin.17	LAMA - Control	0.194503	0.189705	0.253087	low	0.721921	0.596731
Cytokeratin.19	LAMA - Control	0.340817	0.0495075	0.131955	high	1.30533	0.879573
Cytokeratin.5	LAMA - Control	0.373974	0.021203	0.0967596	high	1.6736	1.01431
Cytokeratin.8	LAMA - Control	0.490028	0.025647	0.101717	high	1.59096	0.992608
Cytokeratin.8.(phospho.S431)	LAMA - Control	0.640896	0.00270733	0.0725086	high	2.56746	1.13961
Dihydrofolate.reductase.(DHFR)	LAMA - Control	0.29051	0.124202	0.189937	low	0.90587	0.72139
Dnmt1	LAMA - Control	0.311414	0.0936896	0.167824	high	1.02831	0.775146
DR5	LAMA - Control	0.331847	0.259565	0.328744	low	0.585754	0.483142
DUSP6	LAMA - Control	0.206456	0.162612	0.227884	low	0.788846	0.642287
E.Cadherin	LAMA - Control	0.324452	0.00657353	0.0725086	high	2.1822	1.13961
EGFR	LAMA - Control	0.246615	0.234638	0.302504	low	0.629603	0.51927
EGFR.(phospho.Y1068)	LAMA - Control	0.571167	0.0460137	0.127201	high	1.33711	0.895509
EMR1/ADGRE1	LAMA - Control	0.646953	0.00361631	0.0725086	high	2.44173	1.13961
ENO1.+.ENO2.+.ENO3	LAMA - Control	0.0834982	0.7549	0.793542	low	0.122111	0.10043
eNOS	LAMA - Control	0.413615	0.0427393	0.125593	high	1.36917	0.901033
EpCAM	LAMA - Control	0.482254	0.0145386	0.0844274	high	1.83748	1.07352
ErbB2./.HER2	LAMA - Control	0.555907	0.00688618	0.0731397	high	2.16202	1.13585
ErbB2./.HER2.(phospho.Y877)	LAMA - Control	0.373272	0.0843492	0.159542	high	1.07392	0.797125
ErbB3./.HER3	LAMA - Control	0.630626	0.00431805	0.0725086	high	2.36471	1.13961
ErbB4./.HER4.(phospho.Y1162)	LAMA - Control	0.307166	0.0607282	0.146007	high	1.21661	0.835627
ErbB4./.HER4+ErbB2./.HER2	LAMA - Control	0.27557	0.0486634	0.131138	high	1.3128	0.882271
ERG	LAMA - Control	0.339821	0.106684	0.174868	low	0.971901	0.757291
ERK1	LAMA - Control	0.803569	0.0205061	0.0967596	high	1.68812	1.01431
ERK1.(phospho.T202).+.ERK2.(phospho.T185)	LAMA - Control	0.295317	0.0783209	0.157456	high	1.10612	0.80284
ERK1.(phospho.T202.+.Y204).+.ERK2.(phospho.T185.+.Y187)	LAMA - Control	0.202829	0.402216	0.464406	low	0.395541	0.333102
ERK2	LAMA - Control	0.375525	0.065136	0.146007	high	1.18618	0.835627
ETS1	LAMA - Control	0.326417	0.0630084	0.146007	high	1.2006	0.835627
FABP4	LAMA - Control	-0.0161977	0.931678	0.948167	low	0.0307344	0.023115
FADD	LAMA - Control	0.310226	0.0645934	0.146007	high	1.18981	0.835627
FAK	LAMA - Control	0.230138	0.558874	0.615618	low	0.252686	0.210689
FANCI	LAMA - Control	0.144154	0.618704	0.672505	low	0.208517	0.172305
Fas	LAMA - Control	0.54096	0.009476	0.0746398	high	2.02337	1.12703
Fatty.Acid.Synthase	LAMA - Control	0.38273	0.0782525	0.157456	high	1.1065	0.80284
FBP2	LAMA - Control	-0.563497	0.296714	0.363001	low	0.527663	0.440093
FGF2	LAMA - Control	0.494755	0.0129535	0.0836885	high	1.88761	1.07733
FGFR2	LAMA - Control	0.283846	0.0439582	0.126332	high	1.35696	0.898487
Fibronectin	LAMA - Control	1.39284	0.0223167	0.0983615	high	1.65137	1.00717
Fos.B	LAMA - Control	0.375048	0.0505747	0.134011	high	1.29607	0.872859
FOXO1A	LAMA - Control	0.701587	0.00429824	0.0725086	high	2.36671	1.13961
FOXO4/AFX	LAMA - Control	0.406003	0.066927	0.147206	high	1.1744	0.832075
FOXP3	LAMA - Control	0.478359	0.00594976	0.0725086	high	2.2255	1.13961
Galectin.3	LAMA - Control	0.662484	0.00336491	0.0725086	high	2.47303	1.13961
gamma.H2A.X.(phospho.S139)	LAMA - Control	0.671495	0.0111882	0.0775086	high	1.95124	1.11065
GAPDH	LAMA - Control	-0.250185	0.340957	0.406183	low	0.4673	0.391279
GATA3	LAMA - Control	0.331668	0.0448204	0.126332	high	1.34852	0.898487
GGT1/GGT	LAMA - Control	0.218651	0.13157	0.197962	low	0.880843	0.703419
GITR	LAMA - Control	0.237691	0.306845	0.372228	low	0.513081	0.429191
GLB1/Beta-galactosidase	LAMA - Control	0.300552	0.0599462	0.146007	high	1.22224	0.835627
GLP-1	LAMA - Control	0.335566	0.0428109	0.125593	high	1.36845	0.901033
GLP-1R	LAMA - Control	0.411654	0.0407169	0.12432	high	1.39023	0.905459
Glucocorticoid.Receptor.(phospho.S226)	LAMA - Control	0.421807	0.0468366	0.128857	high	1.32941	0.889893
Glucose.6.Phosphate.Dehydrogenase	LAMA - Control	0.349048	0.0488062	0.131138	high	1.31152	0.882271
Glucose.Transporter.GLUT1	LAMA - Control	-0.0139503	0.989852	0.991577	low	0.00442956	0.00367361
Glutaminase	LAMA - Control	0.609602	0.0314779	0.112708	high	1.50199	0.948045
Glutathione.Peroxidase.4	LAMA - Control	0.630903	0.00256899	0.0725086	high	2.59024	1.13961
GNLY/Granulysin	LAMA - Control	0.267325	0.0286051	0.10821	high	1.54356	0.965732
Granzyme.A	LAMA - Control	0.219862	0.0849892	0.160225	high	1.07064	0.795268
Granzyme.B	LAMA - Control	0.302864	0.0672138	0.147206	high	1.17254	0.832075
Granzyme.K	LAMA - Control	0.241633	0.0975512	0.169976	high	1.01077	0.769614
GRP78.BiP	LAMA - Control	0.258281	0.12667	0.193198	low	0.897325	0.713998
GSK3.beta	LAMA - Control	0.359541	0.078396	0.157456	high	1.10571	0.80284
GSK3.beta.(phospho.S9)	LAMA - Control	0.404376	0.0705114	0.150721	high	1.15174	0.821825
HDAC1	LAMA - Control	0.256511	0.116997	0.183442	low	0.931826	0.736502
HDAC2	LAMA - Control	-0.109302	0.622831	0.67444	low	0.20563	0.171056
HDAC3	LAMA - Control	0.166469	0.141097	0.20729	low	0.850482	0.683422
HDAC4.+.5.+.9	LAMA - Control	0.279328	0.0511852	0.134475	high	1.29086	0.871358
HDAC6	LAMA - Control	0.514562	0.0577609	0.143157	high	1.23837	0.844186
HDAC9	LAMA - Control	0.203897	0.396431	0.4605	low	0.401833	0.33677
Heme.Oxygenase.1	LAMA - Control	0.599425	0.0179793	0.0901599	high	1.74523	1.04499
Hexokinase.1	LAMA - Control	0.471613	0.103116	0.174387	low	0.986675	0.758486
Hexokinase.II	LAMA - Control	0.332474	0.101809	0.17362	low	0.992213	0.760399
HIF-1.alpha	LAMA - Control	0.297522	0.105186	0.174868	low	0.978042	0.757291
Histone.H2A.(acetyl.K5)	LAMA - Control	-0.528638	0.290484	0.357147	low	0.536877	0.447153
Histone.H2A.(phospho.T120)	LAMA - Control	0.0782666	0.598115	0.652592	low	0.223215	0.185358
Histone.H2A.X	LAMA - Control	-0.161695	0.643516	0.692925	low	0.19144	0.159314
Histone.H2B.(acetyl.K5)	LAMA - Control	0.24181	0.282197	0.350442	low	0.549448	0.455384
Histone.H3	LAMA - Control	-0.0796939	0.864079	0.887241	low	0.0634464	0.0519584
Histone.H3.(acetyl.K14)	LAMA - Control	0.00694387	0.982265	0.987416	low	0.0077715	0.00549969
Histone.H3.(acetyl.K18)	LAMA - Control	-0.193005	0.686629	0.730282	low	0.163278	0.136509
Histone.H3.(acetyl.K27)	LAMA - Control	0.118427	0.684666	0.730282	low	0.164521	0.136509
Histone.H3.(acetyl.K9)	LAMA - Control	-0.0764755	0.856147	0.88223	low	0.0674518	0.0544182
Histone.H3.(di.methyl.K4)	LAMA - Control	-0.115429	0.751471	0.791385	low	0.124088	0.101612
Histone.H3.(di.methyl.K79)	LAMA - Control	-0.227278	0.485174	0.541699	low	0.314103	0.266242
Histone.H3.(mono.methyl.K4)	LAMA - Control	-0.425398	0.329843	0.396593	low	0.481693	0.401655
Histone.H3.(phospho.S10)	LAMA - Control	0.475456	0.343665	0.407174	low	0.463865	0.39022
Histone.H3.(phospho.S28)	LAMA - Control	-0.0292688	0.956409	0.970106	low	0.0193564	0.013181
Histone.H3.(tri.methyl.K27)	LAMA - Control	0.385421	0.0339704	0.115459	high	1.4689	0.937572
Histone.H3.(tri.methyl.K36)	LAMA - Control	0.246421	0.100476	0.173439	low	0.997939	0.760852
Histone.H3.(tri.methyl.K9)	LAMA - Control	-0.511556	0.346973	0.408831	low	0.459704	0.388456
HLA.A	LAMA - Control	0.851664	0.130019	0.196223	low	0.885992	0.707249
HLA.B7	LAMA - Control	0.48458	0.0485815	0.131138	high	1.31353	0.882271
HLA.E	LAMA - Control	0.537314	0.166786	0.230529	low	0.777839	0.637274
HLA.F	LAMA - Control	0.433757	0.0703253	0.150721	high	1.15289	0.821825
HLA.G	LAMA - Control	0.398852	0.0311395	0.112612	high	1.50669	0.948417
HLA-C	LAMA - Control	0.203434	0.443958	0.501525	low	0.352658	0.299708
HLA-DPB1	LAMA - Control	0.650246	0.0781622	0.157456	high	1.107	0.80284
HLA-DR	LAMA - Control	0.516396	0.085877	0.161281	high	1.06612	0.792416
HMGB1	LAMA - Control	0.478278	0.163283	0.227884	low	0.787058	0.642287
HMGB2	LAMA - Control	0.37054	0.11646	0.183442	low	0.933822	0.736502
Hsp27	LAMA - Control	-0.463515	0.00473791	0.0725086	high	2.32441	1.13961
Hsp27.(phospho.S78)	LAMA - Control	0.519447	0.292296	0.358359	low	0.534177	0.445682
Hsp70	LAMA - Control	-0.43298	0.0748277	0.155891	high	1.12594	0.807179
Hsp90	LAMA - Control	0.149913	0.484408	0.541699	low	0.314789	0.266242
HuR./.ELAVL1	LAMA - Control	-0.247614	0.699255	0.740463	low	0.155365	0.130497
ICAM1	LAMA - Control	0.477193	0.00937384	0.0746398	high	2.02808	1.12703
ICOS	LAMA - Control	0.269022	0.0606513	0.146007	high	1.21716	0.835627
IDH1	LAMA - Control	0.297978	0.0555004	0.138751	high	1.2557	0.857764
IDH2	LAMA - Control	-0.0151277	0.963024	0.971472	low	0.0163628	0.0125698
IFIT1	LAMA - Control	0.336141	0.0535739	0.138267	high	1.27105	0.859282
IFNGR1	LAMA - Control	-0.0116312	0.959983	0.970106	low	0.0177365	0.013181
IGF1.Receptor	LAMA - Control	-0.0320994	0.959609	0.970106	low	0.0179059	0.013181
IGF2BP1/IMP1	LAMA - Control	0.450265	0.0317876	0.112708	high	1.49774	0.948045
Ikaros	LAMA - Control	0.240407	0.116536	0.183442	low	0.933542	0.736502
IKB.alpha	LAMA - Control	0.612306	0.0631516	0.146007	high	1.19962	0.835627
IKK.alpha	LAMA - Control	0.408948	0.128503	0.194958	low	0.891088	0.710059
IKK.beta	LAMA - Control	0.175525	0.147372	0.213987	low	0.831585	0.669613
IKK.gamma/NEMO	LAMA - Control	0.431476	0.040964	0.12432	high	1.3876	0.905459
IKKi/IKKe	LAMA - Control	0.118635	0.586041	0.641763	low	0.232072	0.192626
IL-1.alpha	LAMA - Control	0.140804	0.376347	0.440732	low	0.424411	0.355825
IL-1.beta	LAMA - Control	0.125365	0.389491	0.454275	low	0.409502	0.342682
IL-12A	LAMA - Control	0.307771	0.094842	0.16844	high	1.023	0.773554
IL-12RB1	LAMA - Control	0.566156	0.022989	0.0990793	high	1.63848	1.00402
IL-15RA	LAMA - Control	0.0804191	0.632078	0.683167	low	0.199229	0.165473
IL-18	LAMA - Control	0.247717	0.0288193	0.108308	high	1.54032	0.965341
IL-1RA	LAMA - Control	0.242538	0.0791961	0.15757	high	1.1013	0.802526
IL-2.Receptor.alpha	LAMA - Control	0.300692	0.0834114	0.158289	high	1.07877	0.80055
IL22.RA2/IL-22BP	LAMA - Control	0.271196	0.020898	0.0967596	high	1.6799	1.01431
IL-22RA1	LAMA - Control	0.0852091	0.466843	0.524286	low	0.330829	0.280431
IL-2RG	LAMA - Control	0.200748	0.236881	0.304712	low	0.62547	0.51611
IL-33	LAMA - Control	0.664905	0.00431924	0.0725086	high	2.36459	1.13961
IL3RA/CD123	LAMA - Control	0.363549	0.114764	0.182796	low	0.940195	0.738034
IL4	LAMA - Control	0.860643	0.0066834	0.0725086	high	2.175	1.13961
IL-5RA	LAMA - Control	0.319893	0.0444138	0.126332	high	1.35248	0.898487
IL-6R	LAMA - Control	0.197109	0.0884194	0.163248	high	1.05345	0.787153
IMP3	LAMA - Control	0.412271	0.0309851	0.112612	high	1.50885	0.948417
Indoleamine.2_3-dioxygenase	LAMA - Control	0.250979	0.0950244	0.16844	high	1.02216	0.773554
iNOS	LAMA - Control	0.247477	0.187294	0.250451	low	0.727477	0.601277
Insulin	LAMA - Control	0.156139	0.267449	0.336188	low	0.572758	0.473418
Insulin.Receptor.alpha	LAMA - Control	0.00983932	0.957738	0.970106	low	0.0187534	0.013181
Insulin.Receptor.beta	LAMA - Control	0.193983	0.306496	0.372228	low	0.513576	0.429191
Integrin.alpha.5	LAMA - Control	1.02863	0.0398192	0.124025	high	1.39991	0.906491
Integrin.alpha.6	LAMA - Control	0.901654	0.00401517	0.0725086	high	2.3963	1.13961
Integrin.beta.1	LAMA - Control	0.304412	0.0545576	0.138267	high	1.26314	0.859282
Interferon.gamma	LAMA - Control	0.347486	0.0422376	0.125189	high	1.3743	0.902434
IRF3	LAMA - Control	0.422086	0.0442603	0.126332	high	1.35399	0.898487
IRF4	LAMA - Control	0.185082	0.106385	0.174868	low	0.973118	0.757291
IRF5	LAMA - Control	0.287081	0.0765384	0.157456	high	1.11612	0.80284
ISG15	LAMA - Control	0.322042	0.00811266	0.0746398	high	2.09084	1.12703
JAK3	LAMA - Control	0.349041	0.0326483	0.113787	high	1.48614	0.943906
JNK1.+.JNK2.+.JNK3.(phospho.T183+T183+T221)	LAMA - Control	0.444898	0.210007	0.273199	low	0.677767	0.563521
JunD	LAMA - Control	0.498839	0.0123689	0.0808197	high	1.90767	1.09248
KDM3A./.JHDM2A	LAMA - Control	0.18149	0.101349	0.173439	low	0.994181	0.760852
Ki67	LAMA - Control	0.207825	0.144935	0.212056	low	0.838825	0.67355
KIR2DL1.+.KIR2DL2	LAMA - Control	0.228757	0.0814414	0.157917	high	1.08915	0.801571
KIR2DL3	LAMA - Control	0.305208	0.0412469	0.12432	high	1.38461	0.905459
KIR3DL1.+.KIR3DS1	LAMA - Control	0.113665	0.447393	0.504414	low	0.349311	0.297213
KMT6./.EZH2	LAMA - Control	0.233679	0.147298	0.213987	low	0.831802	0.669613
KMT6/EZH2.(phospho.T487)	LAMA - Control	0.486437	0.288401	0.356625	low	0.540003	0.447788
Lactate.Dehydrogenase	LAMA - Control	0.146871	0.513061	0.56842	low	0.289831	0.245331
LAG-3	LAMA - Control	0.196916	0.3456	0.40805	low	0.461426	0.389287
Lamin.A.+.Lamin.B1.+.Lamin.C	LAMA - Control	0.912254	0.00475266	0.0725086	high	2.32306	1.13961
LAMP1	LAMA - Control	0.286846	0.0453224	0.126507	high	1.34369	0.897887
LAMP2A	LAMA - Control	0.616662	0.00628241	0.0725086	high	2.20187	1.13961
LC3B	LAMA - Control	0.296732	0.120377	0.186067	low	0.919456	0.730331
Lck	LAMA - Control	0.352672	0.078506	0.157456	high	1.1051	0.80284
LDL.Receptor	LAMA - Control	0.316454	0.026374	0.101717	high	1.57882	0.992608
LEF1	LAMA - Control	0.338743	0.0413456	0.12432	high	1.38357	0.905459
LILRB3	LAMA - Control	1.44728	0.00226077	0.0725086	high	2.64574	1.13961
Liver.Arginase	LAMA - Control	0.523851	0.0186302	0.0923479	high	1.72978	1.03457
LYVE1	LAMA - Control	0.593138	0.0353705	0.115459	high	1.45136	0.937572
Macrophage.Inflammatory.Protein.1.alpha./.CCL3	LAMA - Control	0.271965	0.032652	0.113787	high	1.48609	0.943906
Macrophage.Inflammatory.Protein.3.alpha	LAMA - Control	0.171792	0.170999	0.234665	low	0.767005	0.629551
Mannose.Receptor	LAMA - Control	0.445815	0.0657665	0.146007	high	1.182	0.835627
M-CSF	LAMA - Control	0.430197	0.0343496	0.115459	high	1.46408	0.937572
MDM2.(phospho.S166)	LAMA - Control	0.0843071	0.835236	0.865035	low	0.0781907	0.0629661
MEK1	LAMA - Control	0.414302	0.0475858	0.129782	high	1.32252	0.886784
MEK1.(phospho.S298)	LAMA - Control	0.0786015	0.765537	0.803255	low	0.116034	0.0951467
MEK2	LAMA - Control	0.357035	0.137445	0.203688	low	0.861871	0.691035
MEK4/MKK4.(phospho.S80)	LAMA - Control	0.550637	0.00871922	0.0746398	high	2.05952	1.12703
MEKK3	LAMA - Control	0.155001	0.329961	0.396593	low	0.481537	0.401655
MelanA	LAMA - Control	0.279042	0.581394	0.63798	low	0.23553	0.195193
Melanoma.gp100	LAMA - Control	0.328943	0.117084	0.183442	low	0.931503	0.736502
Met.(c-Met)	LAMA - Control	-0.059653	0.842284	0.869504	low	0.0745413	0.0607286
Met.(c-Met).(phospho.Y1349)	LAMA - Control	0.343265	0.106792	0.174868	low	0.971463	0.757291
MICA.+.MICB	LAMA - Control	0.294783	0.0527347	0.137206	high	1.2779	0.862628
MLH1	LAMA - Control	0.214384	0.163064	0.227884	low	0.787643	0.642287
MMP1	LAMA - Control	0.636699	0.0223794	0.0983615	high	1.65015	1.00717
MMP14	LAMA - Control	0.507209	0.115311	0.18316	low	0.938129	0.73717
MMP3	LAMA - Control	0.257904	0.166677	0.230529	low	0.778124	0.637274
MMP7	LAMA - Control	0.466982	0.0983946	0.170412	high	1.00703	0.768499
MMP8	LAMA - Control	0.138301	0.473161	0.530346	low	0.324991	0.27544
MMP9	LAMA - Control	0.876086	0.0317817	0.112708	high	1.49782	0.948045
Monoamine.Oxidase.A/MAO-A	LAMA - Control	0.332083	0.572884	0.629844	low	0.241933	0.200767
MRP8	LAMA - Control	0.826442	0.0969641	0.169891	high	1.01339	0.769831
MS4A2	LAMA - Control	0.310858	0.195324	0.25938	low	0.709244	0.586064
MSH2	LAMA - Control	0.278239	0.101321	0.173439	low	0.994302	0.760852
MSH6	LAMA - Control	0.279081	0.054839	0.138267	high	1.26091	0.859282
mTOR	LAMA - Control	0.278547	0.135188	0.201904	low	0.869061	0.694854
mTOR.(phospho.S2448)	LAMA - Control	0.541749	0.0173139	0.0887293	high	1.7616	1.05193
MUC1	LAMA - Control	0.00874165	0.973273	0.980091	low	0.0117652	0.00873348
Mucin.5AC	LAMA - Control	0.237681	0.130004	0.196223	low	0.886045	0.707249
Musashi.1./.Msi1	LAMA - Control	0.15432	0.318642	0.385725	low	0.496696	0.413722
MX1	LAMA - Control	0.402459	0.184219	0.24807	low	0.734665	0.605425
MyD88	LAMA - Control	0.480164	0.0105941	0.0756028	high	1.97494	1.12146
Myeloperoxidase	LAMA - Control	0.247502	0.153323	0.218762	low	0.814392	0.660029
N.Cadherin	LAMA - Control	0.106045	0.536137	0.592843	low	0.270724	0.22706
NAK/TBK1	LAMA - Control	0.434439	0.0239219	0.0990793	high	1.6212	1.00402
Nanog	LAMA - Control	0.151735	0.492287	0.546457	low	0.307782	0.262444
NCAM1	LAMA - Control	0.484911	0.0512175	0.134475	high	1.29058	0.871358
NCR1	LAMA - Control	0.347329	0.118079	0.184247	low	0.927828	0.734599
Nectin.2	LAMA - Control	0.43099	0.025303	0.101717	high	1.59683	0.992608
Nectin-4	LAMA - Control	0.560375	0.0739836	0.154693	high	1.13086	0.81053
Neutrophil.Elastase	LAMA - Control	0.391244	0.0349324	0.115459	high	1.45677	0.937572
NFAT2	LAMA - Control	0.246607	0.0319503	0.112708	high	1.49553	0.948045
NFkB.p105./.p50	LAMA - Control	0.436098	0.0652448	0.146007	high	1.18545	0.835627
NF-kB.p65	LAMA - Control	0.565554	0.0808796	0.157917	high	1.09216	0.801571
NKG2A.+.NKG2E.+.NKG2C	LAMA - Control	0.257618	0.0261434	0.101717	high	1.58264	0.992608
NKG2D	LAMA - Control	0.234476	0.121153	0.186764	low	0.916666	0.728707
Notch1	LAMA - Control	0.237898	0.135564	0.201942	low	0.867855	0.694774
NQO1	LAMA - Control	0.328384	0.0585809	0.144567	high	1.23224	0.839932
NRF1	LAMA - Control	0.307039	0.146423	0.213688	low	0.834391	0.67022
NSD3	LAMA - Control	0.173587	0.410241	0.470835	low	0.386961	0.327131
Occludin	LAMA - Control	0.168619	0.243478	0.31149	low	0.61354	0.506556
Oct-2	LAMA - Control	0.41131	0.13269	0.19869	low	0.877161	0.701825
Oct4	LAMA - Control	0.122541	0.620769	0.673476	low	0.20707	0.171678
Osteopontin	LAMA - Control	0.219895	0.15115	0.217279	low	0.820591	0.662983
p27.KIP.1	LAMA - Control	0.328338	0.197471	0.260427	low	0.704496	0.584314
p27.KIP.1.(phospho.S10)	LAMA - Control	0.276062	0.097207	0.169891	high	1.0123	0.769831
p38.(phospho.T180)	LAMA - Control	0.260022	0.289592	0.357147	low	0.538213	0.447153
p38.beta/MAPK11.+.p38.alpha/MAPK14	LAMA - Control	0.427918	0.100933	0.173439	low	0.995968	0.760852
p40.-.DeltaNp63	LAMA - Control	0.0473324	0.864096	0.887241	low	0.0634382	0.0519584
p53	LAMA - Control	0.0872836	0.651839	0.697965	low	0.18586	0.156166
p53.(acetyl.K373)	LAMA - Control	0.0518981	0.873944	0.89416	low	0.0585165	0.048585
p53.(phospho.S392)	LAMA - Control	0.245733	0.257473	0.327537	low	0.589269	0.484739
p53.(phospho.S46)	LAMA - Control	0.119866	0.437997	0.496742	low	0.358529	0.303869
p57.Kip2	LAMA - Control	0.333753	0.0245918	0.101002	high	1.60921	0.99567
p63	LAMA - Control	0.243351	0.0916885	0.165269	high	1.03769	0.781808
p73	LAMA - Control	0.425058	0.159058	0.224714	low	0.798443	0.64837
PAK1	LAMA - Control	-0.287976	0.430752	0.490461	low	0.365772	0.309396
PAK1+PAK2+PAK3.(phospho.S141.+.S144.+.S154)	LAMA - Control	0.296708	0.33038	0.396593	low	0.480987	0.401655
pan.Cytokeratin	LAMA - Control	0.431807	0.0057733	0.0725086	high	2.23858	1.13961
Pan.Trk	LAMA - Control	0.654149	0.00746899	0.0733046	high	2.12674	1.13487
PARP1	LAMA - Control	0.252089	0.211178	0.274102	low	0.675352	0.562088
PCNA	LAMA - Control	0.291626	0.112533	0.181257	low	0.948722	0.741705
PD1	LAMA - Control	0.716167	0.00342107	0.0725086	high	2.46584	1.13961
PDGF.B	LAMA - Control	0.197216	0.489329	0.544225	low	0.310399	0.264222
PDGFR.alpha	LAMA - Control	1.56985	0.00912343	0.0746398	high	2.03984	1.12703
PDGFR.alpha.+.PDGFR.beta	LAMA - Control	1.3116	0.0297148	0.109858	high	1.52703	0.95917
PD-L1	LAMA - Control	0.303256	0.113278	0.181434	low	0.945856	0.741282
PD-L2	LAMA - Control	0.280286	0.0255474	0.101717	high	1.59265	0.992608
Periostin	LAMA - Control	1.8003	0.0106501	0.0756028	high	1.97264	1.12146
PF4	LAMA - Control	0.205441	0.15699	0.222887	low	0.804128	0.651916
PI.3.Kinase.catalytic.subunit.alpha/PIK3CA	LAMA - Control	0.632043	0.0239514	0.0990793	high	1.62067	1.00402
PI.3.Kinase.catalytic.subunit.gamma/PI3K-gamma	LAMA - Control	0.165917	0.34415	0.407174	low	0.463252	0.39022
PI.3.Kinase.p85.alpha	LAMA - Control	0.214831	0.254558	0.324547	low	0.594213	0.488722
PI.3.Kinase.p85.beta	LAMA - Control	0.377647	0.0188517	0.0926471	high	1.72465	1.03317
PKC.beta.1	LAMA - Control	-0.532699	0.299555	0.365435	low	0.523523	0.43719
PLCG.2	LAMA - Control	-0.030122	0.832524	0.864968	low	0.0796032	0.0629997
Podoplanin./.gp36	LAMA - Control	0.209813	0.196839	0.26019	low	0.705888	0.58471
Poliovirus.Receptor/PVR	LAMA - Control	0.439421	0.10585	0.174868	low	0.975311	0.757291
PP2A.alpha.+.beta	LAMA - Control	-0.176446	0.395708	0.4605	low	0.402625	0.33677
PRAME	LAMA - Control	0.251563	0.0775923	0.157456	high	1.11018	0.80284
PRAS40	LAMA - Control	0.205342	0.0803435	0.157917	high	1.09505	0.801571
PRDM1/Blimp1	LAMA - Control	0.308023	0.186522	0.250001	low	0.729269	0.602059
Pro.Caspase-8	LAMA - Control	0.629128	0.00436802	0.0725086	high	2.35972	1.13961
Progesterone.Receptor	LAMA - Control	0.586751	0.00646806	0.0725086	high	2.18923	1.13961
Progesterone.Receptor.(phospho.S190)	LAMA - Control	0.370813	0.0816363	0.157917	high	1.08812	0.801571
Prostate.Specific.Antigen	LAMA - Control	0.210634	0.118559	0.184247	low	0.926065	0.734599
PSMA	LAMA - Control	0.537063	0.0408722	0.12432	high	1.38857	0.905459
PTCH2	LAMA - Control	0.338991	0.141318	0.20729	low	0.849804	0.683422
PTEN	LAMA - Control	0.276346	0.0726257	0.152966	high	1.13891	0.815405
PTEN.(phospho.T366)	LAMA - Control	0.580039	0.0075046	0.0733046	high	2.12467	1.13487
PTGES2/Gbf1	LAMA - Control	0.294389	0.34144	0.406183	low	0.466686	0.391279
PU.1/Spi1	LAMA - Control	0.468644	0.0965369	0.169751	high	1.01531	0.770186
Rad51	LAMA - Control	0.222759	0.0979589	0.17017	high	1.00896	0.769116
RAGE	LAMA - Control	0.242733	0.0823244	0.158289	high	1.08447	0.80055
Raptor	LAMA - Control	0.159434	0.558476	0.615618	low	0.252995	0.210689
Ras	LAMA - Control	0.190902	0.243775	0.31149	low	0.613011	0.506556
Rb	LAMA - Control	0.337161	0.025917	0.101717	high	1.58641	0.992608
Rb.(phospho.S608)	LAMA - Control	0.224058	0.113214	0.181434	low	0.9461	0.741282
Rb.(phospho.S807)	LAMA - Control	0.252979	0.077059	0.157456	high	1.11318	0.80284
Rb.(phospho.T252)	LAMA - Control	0.380904	0.185417	0.2491	low	0.731851	0.603627
Rb.(phospho.T356)	LAMA - Control	0.175736	0.200569	0.263305	low	0.697735	0.579541
Rb.(phospho.T373)	LAMA - Control	0.469313	0.10902	0.17708	low	0.962495	0.751831
Rb.(phospho.T780)	LAMA - Control	0.0916988	0.709483	0.749913	low	0.149058	0.124989
Rel.B	LAMA - Control	0.471265	0.0171694	0.0887293	high	1.76524	1.05193
Ret	LAMA - Control	0.469971	0.0219662	0.0983615	high	1.65825	1.00717
Retinoic.Acid.Receptor.beta	LAMA - Control	0.0745818	0.687855	0.730282	low	0.162503	0.136509
Rho	LAMA - Control	0.141752	0.42369	0.484338	low	0.372952	0.314852
Rho.A.+.B.+.C	LAMA - Control	-0.208746	0.488202	0.544023	low	0.311401	0.264383
ROCK1	LAMA - Control	0.648158	0.0231697	0.0990793	high	1.63508	1.00402
ROCK2.+.ROCK1	LAMA - Control	0.367827	0.0816236	0.157917	high	1.08818	0.801571
ROS1	LAMA - Control	0.407547	0.020488	0.0967596	high	1.6885	1.01431
RPS6	LAMA - Control	0.298787	0.205303	0.268294	low	0.687605	0.571389
RPS6.(phospho.S235.+.S236)	LAMA - Control	0.878749	0.200212	0.263305	low	0.69851	0.579541
RPS6.(phospho.S240.+.S244)	LAMA - Control	1.11094	0.0134683	0.0844274	high	1.87069	1.07352
RSK1.p90	LAMA - Control	0.0554984	0.75061	0.791385	low	0.124586	0.101612
RSK1.p90.(phospho.T359)	LAMA - Control	0.434076	0.0896975	0.163248	high	1.04722	0.787153
RUNX1./.AML1.+.RUNX3.+.RUNX2	LAMA - Control	0.252925	0.0723127	0.152867	high	1.14079	0.815686
S100.beta	LAMA - Control	0.700099	0.00508543	0.0725086	high	2.29367	1.13961
S100A12/CGRP	LAMA - Control	0.375345	0.219946	0.28484	low	0.657683	0.545399
S100A4	LAMA - Control	1.37941	0.000184955	0.0725086	high	3.73293	1.13961
S100A8.+.S100A9	LAMA - Control	0.59767	0.114262	0.182501	low	0.9421	0.738734
S100A9	LAMA - Control	0.576185	0.0174372	0.0887293	high	1.75852	1.05193
S100P	LAMA - Control	0.56759	0.0123334	0.0808197	high	1.90892	1.09248
S6K1	LAMA - Control	0.397957	0.0346443	0.115459	high	1.46037	0.937572
Scavenging.Receptor.SR-BI	LAMA - Control	0.160519	0.182785	0.247297	low	0.73806	0.606781
SCF	LAMA - Control	0.291829	0.033296	0.114642	high	1.47761	0.940656
SDHA	LAMA - Control	0.160609	0.662964	0.708558	low	0.17851	0.149625
SFRP1	LAMA - Control	0.446385	0.00989423	0.0756028	high	2.00462	1.12146
SFRP4	LAMA - Control	0.611265	0.264306	0.333281	low	0.577893	0.47719
SHP1	LAMA - Control	0.082439	0.836452	0.865035	low	0.0775592	0.0629661
SHP2	LAMA - Control	0.417297	0.148167	0.2146	low	0.829247	0.66837
SIGLEC5	LAMA - Control	0.554083	0.0901427	0.163508	high	1.04507	0.786461
SIRT1	LAMA - Control	0.306168	0.276521	0.344902	low	0.558271	0.462304
SIRT1.(phospho.S47)	LAMA - Control	0.455863	0.0954983	0.16844	high	1.02	0.773554
SIRT2	LAMA - Control	0.351627	0.152504	0.218678	low	0.816719	0.660196
SIRT3	LAMA - Control	0.593619	0.0833071	0.158289	high	1.07932	0.80055
SLC7A5/LAT1	LAMA - Control	0.40441	0.105979	0.174868	low	0.974779	0.757291
Smac/Diablo	LAMA - Control	0.172773	0.634676	0.684688	low	0.197448	0.164507
SMAD1.+.SMAD5.+.SMAD9.(phospho.S463.+.S465.+.S467)	LAMA - Control	0.293406	0.201521	0.263951	low	0.695679	0.578476
Smad2	LAMA - Control	0.653972	0.00432809	0.0725086	high	2.3637	1.13961
Smad2.(phospho.S255)	LAMA - Control	0.454535	0.0831004	0.158289	high	1.0804	0.80055
Smad2.(phospho.S467)	LAMA - Control	0.304901	0.164854	0.229347	low	0.782902	0.639507
Smad3	LAMA - Control	0.600489	0.00481774	0.0725086	high	2.31716	1.13961
Smad3.(phospho.S423.+.S425)	LAMA - Control	0.604953	0.00607703	0.0725086	high	2.21631	1.13961
Smad4	LAMA - Control	0.255636	0.123495	0.189359	low	0.908352	0.722715
SMAD5	LAMA - Control	0.372043	0.0656143	0.146007	high	1.183	0.835627
SOCS3	LAMA - Control	0.395552	0.0872945	0.162441	high	1.05901	0.789304
SOD2/MnSOD	LAMA - Control	-0.422972	0.323874	0.391234	low	0.489624	0.407563
SOD2/MnSOD.(acetyl.K68)	LAMA - Control	-0.0604713	0.827886	0.863946	low	0.0820295	0.0635133
Somatostatin.Receptor.2	LAMA - Control	0.390196	0.157665	0.223293	low	0.802266	0.651124
Sonic.Hedgehog	LAMA - Control	1.19539	0.00319871	0.0725086	high	2.49503	1.13961
SOX9	LAMA - Control	0.390616	0.0102391	0.0756028	high	1.98974	1.12146
SQSTM1./.p62	LAMA - Control	0.344324	0.0638438	0.146007	high	1.19488	0.835627
Src	LAMA - Control	-0.517092	0.27996	0.348435	low	0.552904	0.457878
ST2	LAMA - Control	0.88238	0.013392	0.0844274	high	1.87315	1.07352
STAT1	LAMA - Control	0.490393	0.0399036	0.124025	high	1.39899	0.906491
STAT1.(phospho.S727)	LAMA - Control	-0.0759539	0.601559	0.655107	low	0.220722	0.183688
STAT2	LAMA - Control	0.624406	0.00724791	0.0733046	high	2.13979	1.13487
STAT3	LAMA - Control	0.784457	0.00752169	0.0733046	high	2.12368	1.13487
STAT3.(phospho.Y705)	LAMA - Control	0.34187	0.0688704	0.149023	high	1.16197	0.826745
STAT5.(phospho.Y694)	LAMA - Control	0.211945	0.282791	0.350442	low	0.548534	0.455384
STAT5a	LAMA - Control	0.519629	0.0356918	0.115459	high	1.44743	0.937572
STAT5b	LAMA - Control	0.156554	0.42463	0.484449	low	0.371989	0.314752
STAT6	LAMA - Control	-0.0875907	0.805256	0.841858	low	0.0940661	0.074761
STAT6.(phospho.Y641)	LAMA - Control	0.243031	0.3419	0.406183	low	0.466101	0.391279
STING	LAMA - Control	0.797406	0.0224093	0.0983615	high	1.64957	1.00717
STK3/MST-2	LAMA - Control	0.396174	0.0446325	0.126332	high	1.35035	0.898487
Sumo.1	LAMA - Control	-0.0956801	0.833117	0.864968	low	0.0792939	0.0629997
Survivin	LAMA - Control	0.498892	0.00595598	0.0725086	high	2.22505	1.13961
Syk	LAMA - Control	0.252316	0.0569866	0.14185	high	1.24423	0.848172
Syk.(phospho.Y323)	LAMA - Control	0.575881	0.00648251	0.0725086	high	2.18826	1.13961
Syk.(phospho.Y352).+ZAP70.(phospho.Y319)	LAMA - Control	0.413883	0.179707	0.244282	low	0.745435	0.612108
Syndecan-1	LAMA - Control	0.196546	0.412888	0.47293	low	0.384167	0.325203
TAK1	LAMA - Control	0.343606	0.0515201	0.134655	high	1.28802	0.870778
TAP2	LAMA - Control	0.621611	0.0374314	0.118055	high	1.42676	0.927917
T-bet./.Tbx21	LAMA - Control	0.502773	0.0695281	0.149733	high	1.15784	0.824683
TBR2./.Eomes	LAMA - Control	0.266163	0.0546999	0.138267	high	1.26201	0.859282
TEF1/TEAD-1	LAMA - Control	0.243689	0.112537	0.181257	low	0.948704	0.741705
TGF.beta.1	LAMA - Control	0.289883	0.0689395	0.149023	high	1.16153	0.826745
Thymidylate.Synthase	LAMA - Control	0.351818	0.0927213	0.166609	high	1.03282	0.778303
TIM.3	LAMA - Control	0.371584	0.0097684	0.0756028	high	2.01018	1.12146
Tissue.Factor	LAMA - Control	0.494819	0.00537624	0.0725086	high	2.26952	1.13961
TLR7	LAMA - Control	0.299372	0.167184	0.230529	low	0.776806	0.637274
TLR8	LAMA - Control	0.503856	0.0787169	0.157456	high	1.10393	0.80284
TLR9	LAMA - Control	0.248625	0.0351381	0.115459	high	1.45422	0.937572
TMPRSS2	LAMA - Control	0.289833	0.0597881	0.146007	high	1.22339	0.835627
TMS1/ASC	LAMA - Control	0.626023	0.0635454	0.146007	high	1.19692	0.835627
TNF.alpha	LAMA - Control	0.446507	0.108236	0.176305	low	0.965629	0.753736
TNFAIP3	LAMA - Control	0.14435	0.65045	0.697778	low	0.186786	0.156283
TOMM20	LAMA - Control	0.250626	0.441507	0.499737	low	0.355062	0.301258
Topoisomerase.I	LAMA - Control	0.253558	0.0773214	0.157456	high	1.1117	0.80284
Topoisomerase.II.alpha	LAMA - Control	0.225713	0.0897153	0.163248	high	1.04713	0.787153
Topoisomerase.II.alpha.(phospho.S1106)	LAMA - Control	0.397402	0.169458	0.233106	low	0.770939	0.632447
Topoisomerase.II.alpha.(phospho.T1343)	LAMA - Control	0.325741	0.119396	0.185047	low	0.923011	0.732717
TRAF1	LAMA - Control	0.310201	0.176311	0.240805	low	0.75372	0.618334
TRAF2	LAMA - Control	0.100856	0.587073	0.641763	low	0.231308	0.192626
TRAF6	LAMA - Control	0.362821	0.102462	0.173793	low	0.989437	0.759969
Transferrin.Receptor	LAMA - Control	0.754815	0.0795164	0.157662	high	1.09954	0.802274
TROP2	LAMA - Control	0.32277	0.259475	0.328744	low	0.585905	0.483142
Tuberin	LAMA - Control	0.550496	0.409072	0.470433	low	0.388201	0.327503
Tuberin.(phospho.S1254)	LAMA - Control	0.183395	0.363903	0.427029	low	0.439015	0.369543
Tuberin.(phospho.T1462)	LAMA - Control	0.495598	0.0656363	0.146007	high	1.18286	0.835627
UBE2C	LAMA - Control	0.403017	0.207404	0.270425	low	0.683183	0.567953
Ubiquitin	LAMA - Control	0.249922	0.183317	0.247435	low	0.736797	0.606539
uPA.Receptor/U-PAR	LAMA - Control	0.933904	0.0359429	0.115459	high	1.44439	0.937572
Urokinase	LAMA - Control	0.350893	0.172943	0.236767	low	0.762097	0.625678
VCAM1	LAMA - Control	0.44207	0.045226	0.126507	high	1.34461	0.897887
VEGF.Receptor.1	LAMA - Control	0.394627	0.379294	0.443281	low	0.421024	0.353321
VEGF.Receptor.2	LAMA - Control	0.420276	0.102059	0.17362	low	0.991151	0.760399
VEGFA	LAMA - Control	1.07703	0.00699597	0.0731397	high	2.15515	1.13585
VEGFD	LAMA - Control	-0.480329	0.267781	0.336188	low	0.572221	0.473418
Vimentin	LAMA - Control	0.85026	0.0643225	0.146007	high	1.19164	0.835627
VISTA	LAMA - Control	0.571514	0.0476245	0.129782	high	1.32217	0.886784
Von.Willebrand.Factor	LAMA - Control	0.686809	0.00871439	0.0746398	high	2.05976	1.12703
Wee1	LAMA - Control	0.373623	0.0543083	0.138267	high	1.26513	0.859282
Wee1.(phospho.S642)	LAMA - Control	0.171744	0.226018	0.292046	low	0.645856	0.534548
Wilms.Tumor.Protein	LAMA - Control	0.302616	0.0357863	0.115459	high	1.44628	0.937572
Wnt3a	LAMA - Control	0.304377	0.0263847	0.101717	high	1.57865	0.992608
YAP1	LAMA - Control	0.575877	0.0149171	0.0844274	high	1.82631	1.07352
YAP1.(phospho.S127)	LAMA - Control	0.628317	0.00430308	0.0725086	high	2.36622	1.13961
YKL-40/CHI3L1	LAMA - Control	0.230033	0.0868478	0.162135	high	1.06124	0.790124
ZAP70	LAMA - Control	0.264283	0.106918	0.174868	low	0.970949	0.757291

## Sheet: Fig2F
Antigen	Contrast	Log2.fold.change	P-value	FDR	sig	log10.p	log10.FDR
15.Lipoxygenase.1	LAMA - Control	0.531825	0.183784	0.71847	low	0.735691	0.143591
15-PGDH	LAMA - Control	0.00473341	0.992198	0.995662	low	0.00340148	0.00188825
2B4	LAMA - Control	0.238511	0.599286	0.914777	low	0.222366	0.0386846
5.Lipoxygenase/5-LO	LAMA - Control	0.101504	0.815918	0.972505	low	0.0883537	0.0121083
ACE2	LAMA - Control	0.324608	0.303209	0.770257	low	0.518258	0.113365
Actin	LAMA - Control	-0.030424	0.954101	0.986231	low	0.0204054	0.00602132
active.YAP1	LAMA - Control	0.510802	0.259431	0.757703	low	0.585979	0.120501
Adenosine.Receptor.A2a	LAMA - Control	0.20783	0.560416	0.909475	low	0.251489	0.0412091
AIF	LAMA - Control	0.349106	0.471387	0.868741	low	0.326623	0.0611094
AKR1B10	LAMA - Control	0.48903	0.314192	0.771996	low	0.502804	0.112385
AKT1.(phospho.S473)	LAMA - Control	0.246228	0.642237	0.920914	low	0.192304	0.0357809
AKT1.(phospho.T450)	LAMA - Control	-0.126059	0.747265	0.967742	low	0.126525	0.0142404
AKT3.+.AKT2.+.AKT1	LAMA - Control	0.116221	0.825354	0.972505	low	0.08336	0.0121083
ALDH1A1	LAMA - Control	0.342595	0.354351	0.790154	low	0.450566	0.102288
Aldolase	LAMA - Control	0.123336	0.795076	0.972505	low	0.0995914	0.0121083
Aldolase.B+Aldolase.C	LAMA - Control	0.545176	0.161098	0.715104	low	0.792911	0.145631
ALK	LAMA - Control	0.4722	0.351408	0.790154	low	0.454189	0.102288
alpha.smooth.muscle.Actin	LAMA - Control	0.185064	0.744389	0.967742	low	0.1282	0.0142404
AMPK.alpha.1	LAMA - Control	0.181158	0.649543	0.923175	low	0.187392	0.034716
Androgen.Receptor	LAMA - Control	0.257518	0.708841	0.947142	low	0.149451	0.023585
APC	LAMA - Control	0.0419235	0.932967	0.986231	low	0.0301339	0.00602132
APG5L/ATG5	LAMA - Control	0.278871	0.578274	0.914777	low	0.237866	0.0386846
Argonaute-2	LAMA - Control	1.22092	0.0413115	0.691915	high	1.38393	0.159947
ARID1A	LAMA - Control	0.984769	0.169316	0.715104	low	0.771303	0.145631
ARID3A	LAMA - Control	-0.0786308	0.872361	0.978232	low	0.0593038	0.00955817
ASS1	LAMA - Control	0.335732	0.49851	0.878716	low	0.302327	0.0561516
ATF2	LAMA - Control	0.413076	0.333982	0.789976	low	0.476277	0.102386
ATF3	LAMA - Control	-0.291622	0.51371	0.880364	low	0.289282	0.0553375
ATG12	LAMA - Control	0.365016	0.15216	0.715104	low	0.817698	0.145631
ATG7	LAMA - Control	0.0881537	0.804012	0.972505	low	0.0947375	0.0121083
ATM	LAMA - Control	0.710014	0.0429153	0.691915	high	1.36739	0.159947
ATM.(phospho.S1981)	LAMA - Control	0.232589	0.294416	0.770257	low	0.531039	0.113365
ATR.(phospho.S428)	LAMA - Control	0.676979	0.180553	0.715988	low	0.743394	0.145094
Aurora.A	LAMA - Control	0.488165	0.243302	0.752608	low	0.613855	0.123431
Axl	LAMA - Control	-0.316016	0.319326	0.773561	low	0.495765	0.111505
Bad	LAMA - Control	1.01078	0.0675789	0.715104	high	1.17019	0.145631
Bak	LAMA - Control	0.611051	0.111574	0.715104	low	0.952438	0.145631
Bax	LAMA - Control	0.315946	0.497775	0.878716	low	0.302967	0.0561516
Bcl-2	LAMA - Control	0.655821	0.397287	0.82002	low	0.400895	0.0861753
Bcl6	LAMA - Control	0.156821	0.802732	0.972505	low	0.0954296	0.0121083
Bcl-XL	LAMA - Control	0.551256	0.0778241	0.715104	high	1.10889	0.145631
Beclin.1	LAMA - Control	0.505691	0.356476	0.790154	low	0.44797	0.102288
beta.2.Microglobulin	LAMA - Control	0.512394	0.227419	0.752608	low	0.643174	0.123431
beta.Actin	LAMA - Control	-0.0424445	0.939974	0.986231	low	0.0268844	0.00602132
beta.Arrestin.1	LAMA - Control	0.589904	0.0175457	0.691915	high	1.75583	0.159947
beta.Catenin	LAMA - Control	-0.145158	0.830917	0.973471	low	0.0804423	0.0116768
beta.glucuronidase.(GUSB)	LAMA - Control	0.417157	0.164278	0.715104	low	0.78442	0.145631
beta.Tubulin	LAMA - Control	0.510203	0.271183	0.768128	low	0.566738	0.114566
BFL-1/GRS	LAMA - Control	0.168436	0.624154	0.914777	low	0.204708	0.0386846
Bid	LAMA - Control	0.389675	0.53336	0.89805	low	0.27298	0.0466994
Bim	LAMA - Control	0.27926	0.597884	0.914777	low	0.223383	0.0386846
BRAF	LAMA - Control	-0.0484189	0.892976	0.98553	low	0.0491604	0.00633028
BRCA1	LAMA - Control	0.232377	0.601635	0.914777	low	0.220667	0.0386846
Brd4	LAMA - Control	0.2546	0.6637	0.930799	low	0.178028	0.0311441
BRG1	LAMA - Control	0.745606	0.126735	0.715104	low	0.897102	0.145631
BTK	LAMA - Control	-0.0972875	0.850281	0.975281	low	0.0704374	0.0108701
C.Reactive.Protein	LAMA - Control	0.623833	0.256584	0.757703	low	0.59077	0.120501
C4a	LAMA - Control	0.172349	0.627352	0.914777	low	0.202489	0.0386846
C5./.C5b	LAMA - Control	0.0919495	0.823836	0.972505	low	0.084159	0.0121083
Calreticulin	LAMA - Control	-0.279935	0.522989	0.89234	low	0.281507	0.0494695
Carbonic.Anhydrase.3/CA3	LAMA - Control	0.296239	0.561502	0.909475	low	0.250649	0.0412091
Carbonic.Anhydrase.9/CA9	LAMA - Control	0.703557	0.0413771	0.691915	high	1.38324	0.159947
Caspase-10/CASP-10	LAMA - Control	-0.275721	0.587986	0.914777	low	0.230633	0.0386846
Caspase-3	LAMA - Control	1.12062	0.00822556	0.691915	high	2.08483	0.159947
Caspase-3.p12	LAMA - Control	0.427728	0.286198	0.770257	low	0.543334	0.113365
Catalase	LAMA - Control	0.013529	0.980632	0.989537	low	0.00849409	0.00456786
Cathepsin.G	LAMA - Control	0.843272	0.0456471	0.691915	high	1.34059	0.159947
Cathepsin.K	LAMA - Control	0.483513	0.431145	0.851365	low	0.365377	0.0698844
Cathepsin.S	LAMA - Control	0.932606	0.0152299	0.691915	high	1.8173	0.159947
Caveolin-1	LAMA - Control	-1.40615	0.0309118	0.691915	high	1.50988	0.159947
CCL18	LAMA - Control	0.86042	0.0392063	0.691915	high	1.40664	0.159947
CCR3	LAMA - Control	0.452884	0.349232	0.790154	low	0.456885	0.102288
CCR5	LAMA - Control	0.0627185	0.884815	0.982178	low	0.0531477	0.00780961
CCR6	LAMA - Control	0.066431	0.90105	0.986231	low	0.0452512	0.00602132
CCR7	LAMA - Control	1.39733	0.0391284	0.691915	high	1.40751	0.159947
CD103	LAMA - Control	0.76724	0.0339591	0.691915	high	1.46904	0.159947
CD11a	LAMA - Control	-0.100722	0.760477	0.971318	low	0.118914	0.0126384
CD11b	LAMA - Control	0.9235	0.00682029	0.691915	high	2.1662	0.159947
CD11c	LAMA - Control	-0.0296046	0.938076	0.986231	low	0.0277618	0.00602132
CD127	LAMA - Control	0.791347	0.265878	0.760595	low	0.575318	0.118846
CD133	LAMA - Control	1.18825	0.0789	0.715104	high	1.10292	0.145631
CD134./.OX40L.receptor	LAMA - Control	0.906118	0.112475	0.715104	low	0.948946	0.145631
CD14	LAMA - Control	0.235543	0.53909	0.89805	low	0.268339	0.0466994
CD15	LAMA - Control	0.285926	0.451585	0.85672	low	0.34526	0.0671612
CD16	LAMA - Control	0.844022	0.150092	0.715104	low	0.823642	0.145631
CD163	LAMA - Control	0.427672	0.433992	0.851365	low	0.362518	0.0698844
CD177	LAMA - Control	0.301913	0.467899	0.868741	low	0.329848	0.0611094
CD18	LAMA - Control	1.57756	0.02349	0.691915	high	1.62912	0.159947
CD20	LAMA - Control	0.253892	0.587197	0.914777	low	0.231216	0.0386846
CD22	LAMA - Control	0.353121	0.285616	0.770257	low	0.544218	0.113365
CD27	LAMA - Control	0.665316	0.15451	0.715104	low	0.811042	0.145631
CD272/BTLA	LAMA - Control	0.453747	0.193702	0.71847	low	0.712866	0.143591
CD276	LAMA - Control	0.10366	0.844031	0.974533	low	0.0736418	0.0112033
CD28	LAMA - Control	0.0720298	0.895284	0.986185	low	0.0480391	0.00604179
CD3.epsilon	LAMA - Control	0.432883	0.173415	0.715104	low	0.760912	0.145631
CD31	LAMA - Control	0.16704	0.713095	0.947142	low	0.146853	0.023585
CD33	LAMA - Control	0.569407	0.201801	0.725222	low	0.695077	0.139529
CD34	LAMA - Control	-0.12822	0.773132	0.971318	low	0.111746	0.0126384
CD36	LAMA - Control	0.682197	0.199851	0.725222	low	0.699293	0.139529
CD38	LAMA - Control	0.904247	0.0179687	0.691915	high	1.74548	0.159947
CD39	LAMA - Control	0.550909	0.474918	0.872326	low	0.323381	0.0593213
CD3D	LAMA - Control	0.220971	0.627874	0.914777	low	0.202128	0.0386846
CD3G	LAMA - Control	0.183371	0.753036	0.97041	low	0.123184	0.0130447
CD4	LAMA - Control	0.0905189	0.780823	0.971659	low	0.107447	0.0124859
CD40	LAMA - Control	0.591338	0.23878	0.752608	low	0.622002	0.123431
CD40.Ligand	LAMA - Control	0.221434	0.611861	0.914777	low	0.213347	0.0386846
CD44	LAMA - Control	0.283403	0.125274	0.715104	low	0.90214	0.145631
CD44v6	LAMA - Control	0.0284243	0.953513	0.986231	low	0.0206735	0.00602132
CD45	LAMA - Control	0.666002	0.145149	0.715104	low	0.838185	0.145631
CD45RA	LAMA - Control	0.66759	0.436787	0.851365	low	0.35973	0.0698844
CD47	LAMA - Control	0.532791	0.345989	0.790154	low	0.460938	0.102288
CD63	LAMA - Control	0.0249871	0.959909	0.986231	low	0.0177698	0.00602132
CD64	LAMA - Control	-0.0427619	0.903781	0.986231	low	0.0439367	0.00602132
CD66b	LAMA - Control	0.451457	0.33639	0.789976	low	0.473157	0.102386
CD68	LAMA - Control	0.447064	0.312116	0.771996	low	0.505684	0.112385
CD70	LAMA - Control	0.223537	0.387107	0.806473	low	0.412169	0.0934104
CD73	LAMA - Control	0.687594	0.211048	0.739954	low	0.675619	0.130795
CD74	LAMA - Control	0.434869	0.358121	0.790154	low	0.44597	0.102288
CD79a	LAMA - Control	0.50023	0.164022	0.715104	low	0.785099	0.145631
CD79b	LAMA - Control	0.398005	0.319295	0.773561	low	0.495808	0.111505
CD8.alpha	LAMA - Control	1.03023	0.051696	0.707743	high	1.28654	0.150125
CD83	LAMA - Control	0.221434	0.467807	0.868741	low	0.329933	0.0611094
CD86	LAMA - Control	0.0522187	0.879174	0.982178	low	0.0559249	0.00780961
CD90./.Thy1	LAMA - Control	-0.238326	0.61236	0.914777	low	0.212993	0.0386846
CD94	LAMA - Control	0.498228	0.397888	0.82002	low	0.400239	0.0861753
CD99	LAMA - Control	0.902895	0.0568211	0.715104	high	1.24549	0.145631
CDK1	LAMA - Control	0.248469	0.593027	0.914777	low	0.226926	0.0386846
CDK1.(phospho.T161).+.CDK2./.CDK3.(phospho.T160)	LAMA - Control	0.340197	0.43331	0.851365	low	0.363201	0.0698844
CDK1.+.Cdk2.+.Cdk3.(phospho.T14)	LAMA - Control	0.406606	0.238313	0.752608	low	0.622852	0.123431
CDK1.+.CDK2.+.CDK3.+.CDK5.(phospho.Y15)	LAMA - Control	0.619187	0.16891	0.715104	low	0.772344	0.145631
Cdk2	LAMA - Control	0.198848	0.458194	0.860986	low	0.33895	0.0650039
Cdk4	LAMA - Control	0.140597	0.623642	0.914777	low	0.205065	0.0386846
Cdk6	LAMA - Control	1.01094	0.17212	0.715104	low	0.764168	0.145631
CDKN2A/p14ARF	LAMA - Control	0.609605	0.101974	0.715104	low	0.991512	0.145631
CDKN2A/p16INK4a	LAMA - Control	0.251199	0.672624	0.93324	low	0.172228	0.0300068
c-Fos	LAMA - Control	0.294042	0.505004	0.878716	low	0.296705	0.0561516
Chk1	LAMA - Control	0.121557	0.797234	0.972505	low	0.0984141	0.0121083
Chk2	LAMA - Control	0.0335682	0.951498	0.986231	low	0.0215922	0.00602132
cIAP2	LAMA - Control	0.709796	0.217971	0.746032	low	0.661601	0.127243
c-Jun	LAMA - Control	0.456921	0.191844	0.71847	low	0.717051	0.143591
c-Jun.(phospho.S63)	LAMA - Control	0.496935	0.307778	0.771996	low	0.511762	0.112385
c-Kit	LAMA - Control	-0.00733566	0.98616	0.99255	low	0.00605267	0.00324746
Cleaved.PARP1	LAMA - Control	0.952495	0.102886	0.715104	low	0.987645	0.145631
c-Maf	LAMA - Control	0.778243	0.101843	0.715104	low	0.992069	0.145631
c-Myb.(phospho.S11)	LAMA - Control	0.157099	0.710288	0.947142	low	0.148566	0.023585
c-Myc	LAMA - Control	0.472253	0.194634	0.71847	low	0.710781	0.143591
c-Myc.(phospho.S62)	LAMA - Control	0.299663	0.355327	0.790154	low	0.449372	0.102288
Collagen.I	LAMA - Control	2.04022	0.0359555	0.691915	high	1.44423	0.159947
Collagen.IV	LAMA - Control	0.100436	0.826305	0.972505	low	0.0828597	0.0121083
COX2./.Cyclooxygenase.2	LAMA - Control	0.857362	0.0326941	0.691915	high	1.48553	0.159947
CPT1A	LAMA - Control	1.62879	0.126416	0.715104	low	0.898197	0.145631
CREB	LAMA - Control	0.340102	0.433884	0.851365	low	0.362626	0.0698844
CREB.(phospho.S133)	LAMA - Control	0.602891	0.06331	0.715104	high	1.19853	0.145631
CREBBP	LAMA - Control	0.153445	0.772268	0.971318	low	0.112232	0.0126384
CSF-1-R	LAMA - Control	0.629331	0.0836693	0.715104	high	1.07743	0.145631
CTLA4	LAMA - Control	0.689584	0.10654	0.715104	low	0.972485	0.145631
Cullin.1/CUL-1	LAMA - Control	0.503056	0.258293	0.757703	low	0.587888	0.120501
CXCL10/IP-10	LAMA - Control	0.817423	0.161441	0.715104	low	0.791987	0.145631
CXCL5.+.CXCL6	LAMA - Control	0.717972	0.53831	0.89805	low	0.268968	0.0466994
CXCR3	LAMA - Control	1.04999	0.0145438	0.691915	high	1.83732	0.159947
CXCR4	LAMA - Control	0.829769	0.172608	0.715104	low	0.762938	0.145631
CXCR5	LAMA - Control	-0.085585	0.84183	0.974533	low	0.0747758	0.0112033
CXCR6	LAMA - Control	0.468123	0.192996	0.71847	low	0.714452	0.143591
Cyclin.A2	LAMA - Control	1.08693	0.0711148	0.715104	high	1.14804	0.145631
Cyclin.B1	LAMA - Control	0.414116	0.201112	0.725222	low	0.696562	0.139529
Cyclin.D1	LAMA - Control	0.554732	0.13045	0.715104	low	0.884554	0.145631
Cyclin.E1	LAMA - Control	0.207634	0.540554	0.89805	low	0.267161	0.0466994
Cyclin.E2	LAMA - Control	0.0619846	0.883874	0.982178	low	0.0536096	0.00780961
Cyclophilin.A	LAMA - Control	0.432556	0.363378	0.793002	low	0.439641	0.100726
Cytokeratin.1	LAMA - Control	0.5127	0.188151	0.71847	low	0.725494	0.143591
Cytokeratin.14	LAMA - Control	0.420183	0.0940695	0.715104	high	1.02655	0.145631
Cytokeratin.17	LAMA - Control	0.137036	0.653447	0.923175	low	0.184789	0.034716
Cytokeratin.19	LAMA - Control	1.19418	0.00426071	0.691915	high	2.37052	0.159947
Cytokeratin.5	LAMA - Control	0.555404	0.138249	0.715104	low	0.859339	0.145631
Cytokeratin.8	LAMA - Control	0.26238	0.377076	0.806018	low	0.423571	0.093655
Cytokeratin.8.(phospho.S431)	LAMA - Control	-0.075304	0.880497	0.982178	low	0.0552724	0.00780961
Dihydrofolate.reductase.(DHFR)	LAMA - Control	0.0193555	0.967364	0.986231	low	0.0144101	0.00602132
Dnmt1	LAMA - Control	0.2844	0.524727	0.892658	low	0.280066	0.0493151
DR5	LAMA - Control	0.0683648	0.907595	0.986231	low	0.0421078	0.00602132
DUSP6	LAMA - Control	0.418139	0.177843	0.715104	low	0.749963	0.145631
E.Cadherin	LAMA - Control	0.629391	0.0508663	0.707743	high	1.29357	0.150125
EGFR	LAMA - Control	-0.05577	0.907798	0.986231	low	0.0420107	0.00602132
EGFR.(phospho.Y1068)	LAMA - Control	0.600039	0.171089	0.715104	low	0.766779	0.145631
EMR1/ADGRE1	LAMA - Control	0.0177785	0.972142	0.987735	low	0.0122702	0.00535942
ENO1.+.ENO2.+.ENO3	LAMA - Control	0.0643277	0.866217	0.978232	low	0.0623731	0.00955817
eNOS	LAMA - Control	-0.110226	0.797755	0.972505	low	0.0981303	0.0121083
EpCAM	LAMA - Control	1.02989	0.122398	0.715104	low	0.912225	0.145631
ErbB2./.HER2	LAMA - Control	0.572263	0.301311	0.770257	low	0.520985	0.113365
ErbB2./.HER2.(phospho.Y877)	LAMA - Control	0.193265	0.600984	0.914777	low	0.221137	0.0386846
ErbB3./.HER3	LAMA - Control	-0.219347	0.508054	0.878716	low	0.29409	0.0561516
ErbB4./.HER4.(phospho.Y1162)	LAMA - Control	0.0577006	0.863359	0.977228	low	0.0638084	0.0100042
ErbB4./.HER4+ErbB2./.HER2	LAMA - Control	0.303966	0.378992	0.806167	low	0.42137	0.0935751
ERG	LAMA - Control	-0.324517	0.541263	0.89805	low	0.266592	0.0466994
ERK1	LAMA - Control	0.624114	0.0634469	0.715104	high	1.19759	0.145631
ERK1.(phospho.T202).+.ERK2.(phospho.T185)	LAMA - Control	0.232858	0.487776	0.874259	low	0.31178	0.0583601
ERK1.(phospho.T202.+.Y204).+.ERK2.(phospho.T185.+.Y187)	LAMA - Control	0.158601	0.700043	0.947142	low	0.154876	0.023585
ERK2	LAMA - Control	0.595228	0.112827	0.715104	low	0.947587	0.145631
ETS1	LAMA - Control	0.246486	0.278252	0.770257	low	0.555562	0.113365
FABP4	LAMA - Control	-0.0135345	0.978253	0.989537	low	0.00954866	0.00456786
FADD	LAMA - Control	0.0607919	0.822154	0.972505	low	0.085047	0.0121083
FAK	LAMA - Control	-0.043007	0.945029	0.986231	low	0.0245549	0.00602132
FANCI	LAMA - Control	0.253448	0.618352	0.914777	low	0.208764	0.0386846
Fas	LAMA - Control	0.21675	0.71429	0.947142	low	0.146125	0.023585
Fatty.Acid.Synthase	LAMA - Control	0.295801	0.443156	0.855083	low	0.353443	0.0679916
FBP2	LAMA - Control	-0.567257	0.314879	0.771996	low	0.501856	0.112385
FGF2	LAMA - Control	-0.0276673	0.95169	0.986231	low	0.0215047	0.00602132
FGFR2	LAMA - Control	0.379531	0.114968	0.715104	low	0.939422	0.145631
Fibronectin	LAMA - Control	0.581991	0.23164	0.752608	low	0.635187	0.123431
Fos.B	LAMA - Control	0.487493	0.447598	0.85672	low	0.349112	0.0671612
FOXO1A	LAMA - Control	0.0225461	0.964765	0.986231	low	0.0155785	0.00602132
FOXO4/AFX	LAMA - Control	0.53739	0.235218	0.752608	low	0.628529	0.123431
FOXP3	LAMA - Control	0.780363	0.1472	0.715104	low	0.832091	0.145631
Galectin.3	LAMA - Control	0.474984	0.177255	0.715104	low	0.751401	0.145631
gamma.H2A.X.(phospho.S139)	LAMA - Control	0.0240931	0.960901	0.986231	low	0.0173211	0.00602132
GAPDH	LAMA - Control	-0.276944	0.457011	0.860986	low	0.340073	0.0650039
GATA3	LAMA - Control	-0.0452863	0.926382	0.986231	low	0.03321	0.00602132
GGT1/GGT	LAMA - Control	0.407629	0.255487	0.757703	low	0.592632	0.120501
GITR	LAMA - Control	0.342389	0.259595	0.757703	low	0.585703	0.120501
GLB1/Beta-galactosidase	LAMA - Control	0.298132	0.422101	0.84863	low	0.374584	0.0712818
GLP-1	LAMA - Control	0.190456	0.572416	0.914777	low	0.242288	0.0386846
GLP-1R	LAMA - Control	0.787274	0.0341017	0.691915	high	1.46722	0.159947
Glucocorticoid.Receptor.(phospho.S226)	LAMA - Control	0.620015	0.194924	0.71847	low	0.710135	0.143591
Glucose.6.Phosphate.Dehydrogenase	LAMA - Control	-0.276602	0.571035	0.914777	low	0.243337	0.0386846
Glucose.Transporter.GLUT1	LAMA - Control	0.376805	0.754388	0.97041	low	0.122405	0.0130447
Glutaminase	LAMA - Control	0.700717	0.234195	0.752608	low	0.630422	0.123431
Glutathione.Peroxidase.4	LAMA - Control	0.0522861	0.889756	0.98553	low	0.0507291	0.00633028
GNLY/Granulysin	LAMA - Control	0.210413	0.612443	0.914777	low	0.212934	0.0386846
Granzyme.A	LAMA - Control	0.574528	0.188901	0.71847	low	0.723766	0.143591
Granzyme.B	LAMA - Control	0.304562	0.452944	0.85672	low	0.343955	0.0671612
Granzyme.K	LAMA - Control	0.868372	0.0376757	0.691915	high	1.42394	0.159947
GRP78.BiP	LAMA - Control	0.0612372	0.860984	0.977228	low	0.065005	0.0100042
GSK3.beta	LAMA - Control	0.229761	0.627984	0.914777	low	0.202052	0.0386846
GSK3.beta.(phospho.S9)	LAMA - Control	0.610057	0.0353973	0.691915	high	1.45103	0.159947
HDAC1	LAMA - Control	0.375726	0.358661	0.790154	low	0.445316	0.102288
HDAC2	LAMA - Control	-0.0345114	0.921626	0.986231	low	0.0354452	0.00602132
HDAC3	LAMA - Control	0.240898	0.625159	0.914777	low	0.204009	0.0386846
HDAC4.+.5.+.9	LAMA - Control	0.194038	0.592464	0.914777	low	0.227338	0.0386846
HDAC6	LAMA - Control	0.156024	0.714947	0.947142	low	0.145726	0.023585
HDAC9	LAMA - Control	0.697075	0.328725	0.787571	low	0.483167	0.10371
Heme.Oxygenase.1	LAMA - Control	0.702581	0.099685	0.715104	high	1.00137	0.145631
Hexokinase.1	LAMA - Control	1.12142	0.0599869	0.715104	high	1.22194	0.145631
Hexokinase.II	LAMA - Control	0.188205	0.691601	0.947142	low	0.160144	0.023585
HIF-1.alpha	LAMA - Control	0.511748	0.137423	0.715104	low	0.861941	0.145631
Histone.H2A.(acetyl.K5)	LAMA - Control	-0.538644	0.401777	0.825077	low	0.396015	0.0835053
Histone.H2A.(phospho.T120)	LAMA - Control	0.259463	0.470434	0.868741	low	0.327501	0.0611094
Histone.H2A.X	LAMA - Control	0.553714	0.509063	0.878716	low	0.293228	0.0561516
Histone.H2B.(acetyl.K5)	LAMA - Control	0.897466	0.198496	0.725222	low	0.702248	0.139529
Histone.H3	LAMA - Control	-0.25577	0.726556	0.958187	low	0.138731	0.0185496
Histone.H3.(acetyl.K14)	LAMA - Control	-0.245424	0.628412	0.914777	low	0.201755	0.0386846
Histone.H3.(acetyl.K18)	LAMA - Control	-0.337529	0.443147	0.855083	low	0.353452	0.0679916
Histone.H3.(acetyl.K27)	LAMA - Control	0.59728	0.433852	0.851365	low	0.362659	0.0698844
Histone.H3.(acetyl.K9)	LAMA - Control	-0.324247	0.502615	0.878716	low	0.298764	0.0561516
Histone.H3.(di.methyl.K4)	LAMA - Control	0.162127	0.74546	0.967742	low	0.127576	0.0142404
Histone.H3.(di.methyl.K79)	LAMA - Control	-0.37815	0.348357	0.790154	low	0.457976	0.102288
Histone.H3.(mono.methyl.K4)	LAMA - Control	-0.403804	0.483559	0.874259	low	0.31555	0.0583601
Histone.H3.(phospho.S10)	LAMA - Control	0.394986	0.56609	0.914331	low	0.247114	0.0388964
Histone.H3.(phospho.S28)	LAMA - Control	-0.420304	0.508588	0.878716	low	0.293634	0.0561516
Histone.H3.(tri.methyl.K27)	LAMA - Control	0.811271	0.303546	0.770257	low	0.517776	0.113365
Histone.H3.(tri.methyl.K36)	LAMA - Control	0.659072	0.0691598	0.715104	high	1.16015	0.145631
Histone.H3.(tri.methyl.K9)	LAMA - Control	-0.389709	0.552577	0.90522	low	0.257607	0.0432461
HLA.A	LAMA - Control	-0.170944	0.77453	0.971318	low	0.110962	0.0126384
HLA.B7	LAMA - Control	1.04433	0.122952	0.715104	low	0.910264	0.145631
HLA.E	LAMA - Control	0.853022	0.157664	0.715104	low	0.802267	0.145631
HLA.F	LAMA - Control	0.775186	0.131947	0.715104	low	0.8796	0.145631
HLA.G	LAMA - Control	-0.0230175	0.945683	0.986231	low	0.0242545	0.00602132
HLA-C	LAMA - Control	-0.505556	0.301667	0.770257	low	0.520472	0.113365
HLA-DPB1	LAMA - Control	0.392308	0.38344	0.806167	low	0.416302	0.0935751
HLA-DR	LAMA - Control	1.07981	0.13683	0.715104	low	0.863818	0.145631
HMGB1	LAMA - Control	0.0388589	0.933326	0.986231	low	0.0299667	0.00602132
HMGB2	LAMA - Control	0.607419	0.358222	0.790154	low	0.445848	0.102288
Hsp27	LAMA - Control	-0.514135	0.172146	0.715104	low	0.764104	0.145631
Hsp27.(phospho.S78)	LAMA - Control	0.387409	0.384328	0.806167	low	0.415298	0.0935751
Hsp70	LAMA - Control	-0.449389	0.310706	0.771996	low	0.50765	0.112385
Hsp90	LAMA - Control	-0.118327	0.801968	0.972505	low	0.0958432	0.0121083
HuR./.ELAVL1	LAMA - Control	-0.58788	0.685951	0.945856	low	0.163707	0.0241751
ICAM1	LAMA - Control	0.0313906	0.929086	0.986231	low	0.0319441	0.00602132
ICOS	LAMA - Control	0.524724	0.139912	0.715104	low	0.854144	0.145631
IDH1	LAMA - Control	0.350627	0.415568	0.841378	low	0.381358	0.0750088
IDH2	LAMA - Control	-0.114506	0.809754	0.972505	low	0.0916467	0.0121083
IFIT1	LAMA - Control	0.652472	0.0486228	0.698953	high	1.31316	0.155552
IFNGR1	LAMA - Control	0.34949	0.546639	0.89805	low	0.262299	0.0466994
IGF1.Receptor	LAMA - Control	-0.190908	0.868012	0.978232	low	0.0614741	0.00955817
IGF2BP1/IMP1	LAMA - Control	0.64252	0.104868	0.715104	low	0.979356	0.145631
Ikaros	LAMA - Control	0.225842	0.543211	0.89805	low	0.265032	0.0466994
IKB.alpha	LAMA - Control	0.587536	0.18548	0.71847	low	0.731704	0.143591
IKK.alpha	LAMA - Control	-0.127321	0.820065	0.972505	low	0.0861516	0.0121083
IKK.beta	LAMA - Control	0.782671	0.0805572	0.715104	high	1.0939	0.145631
IKK.gamma/NEMO	LAMA - Control	0.226712	0.436771	0.851365	low	0.359746	0.0698844
IKKi/IKKe	LAMA - Control	-0.120754	0.786863	0.972505	low	0.104101	0.0121083
IL-1.alpha	LAMA - Control	-0.203995	0.696522	0.947142	low	0.157065	0.023585
IL-1.beta	LAMA - Control	-0.0262109	0.953349	0.986231	low	0.0207479	0.00602132
IL-12A	LAMA - Control	0.10799	0.861505	0.977228	low	0.0647422	0.0100042
IL-12RB1	LAMA - Control	0.083141	0.859639	0.977228	low	0.0656839	0.0100042
IL-15RA	LAMA - Control	0.0971749	0.784087	0.971659	low	0.105636	0.0124859
IL-18	LAMA - Control	-0.00262576	0.995661	0.997396	low	0.00188836	0.00113241
IL-1RA	LAMA - Control	-0.217112	0.692106	0.947142	low	0.159827	0.023585
IL-2.Receptor.alpha	LAMA - Control	0.12346	0.627583	0.914777	low	0.202329	0.0386846
IL22.RA2/IL-22BP	LAMA - Control	0.0715893	0.853835	0.976054	low	0.0686259	0.010526
IL-22RA1	LAMA - Control	0.100659	0.812221	0.972505	low	0.0903256	0.0121083
IL-2RG	LAMA - Control	-0.060744	0.872753	0.978232	low	0.0591087	0.00955817
IL-33	LAMA - Control	0.734581	0.174439	0.715104	low	0.758358	0.145631
IL3RA/CD123	LAMA - Control	0.0996596	0.835648	0.974533	low	0.0779766	0.0112033
IL4	LAMA - Control	-0.0621353	0.884472	0.982178	low	0.0533161	0.00780961
IL-5RA	LAMA - Control	0.713808	0.133267	0.715104	low	0.875278	0.145631
IL-6R	LAMA - Control	0.445242	0.100724	0.715104	low	0.996867	0.145631
IMP3	LAMA - Control	0.560861	0.193679	0.71847	low	0.712918	0.143591
Indoleamine.2_3-dioxygenase	LAMA - Control	0.508086	0.130191	0.715104	low	0.885419	0.145631
iNOS	LAMA - Control	0.298778	0.605454	0.914777	low	0.217919	0.0386846
Insulin	LAMA - Control	0.0968311	0.76346	0.971318	low	0.117214	0.0126384
Insulin.Receptor.alpha	LAMA - Control	0.084591	0.847293	0.975281	low	0.0719665	0.0108701
Insulin.Receptor.beta	LAMA - Control	0.30836	0.628152	0.914777	low	0.201935	0.0386846
Integrin.alpha.5	LAMA - Control	0.470929	0.404408	0.827524	low	0.393181	0.0822193
Integrin.alpha.6	LAMA - Control	0.416885	0.369233	0.795165	low	0.432699	0.0995428
Integrin.beta.1	LAMA - Control	0.0866729	0.757973	0.971318	low	0.120346	0.0126384
Interferon.gamma	LAMA - Control	-0.174295	0.618776	0.914777	low	0.208467	0.0386846
IRF3	LAMA - Control	0.585843	0.217146	0.746032	low	0.663249	0.127243
IRF4	LAMA - Control	0.0318055	0.933513	0.986231	low	0.0298796	0.00602132
IRF5	LAMA - Control	0.757781	0.0403128	0.691915	high	1.39456	0.159947
ISG15	LAMA - Control	0.337501	0.291169	0.770257	low	0.535854	0.113365
JAK3	LAMA - Control	0.84109	0.0878287	0.715104	high	1.05636	0.145631
JNK1.+.JNK2.+.JNK3.(phospho.T183+T183+T221)	LAMA - Control	0.666536	0.23607	0.752608	low	0.62696	0.123431
JunD	LAMA - Control	-0.216817	0.661452	0.930799	low	0.179502	0.0311441
KDM3A./.JHDM2A	LAMA - Control	0.112886	0.819156	0.972505	low	0.0866334	0.0121083
Ki67	LAMA - Control	0.285478	0.418907	0.845164	low	0.377882	0.0730591
KIR2DL1.+.KIR2DL2	LAMA - Control	0.748143	0.142912	0.715104	low	0.84493	0.145631
KIR2DL3	LAMA - Control	0.395866	0.301665	0.770257	low	0.520475	0.113365
KIR3DL1.+.KIR3DS1	LAMA - Control	0.0684812	0.742658	0.967742	low	0.129211	0.0142404
KMT6./.EZH2	LAMA - Control	0.121123	0.800152	0.972505	low	0.0968275	0.0121083
KMT6/EZH2.(phospho.T487)	LAMA - Control	-0.00067955	0.99893	0.99893	low	0.000464815	0.000464815
Lactate.Dehydrogenase	LAMA - Control	0.282148	0.13591	0.715104	low	0.86675	0.145631
LAG-3	LAMA - Control	0.167243	0.618053	0.914777	low	0.208975	0.0386846
Lamin.A.+.Lamin.B1.+.Lamin.C	LAMA - Control	1.34908	0.00152223	0.43764	high	2.81752	0.358883
LAMP1	LAMA - Control	0.335002	0.514439	0.880364	low	0.288666	0.0553375
LAMP2A	LAMA - Control	0.238951	0.596041	0.914777	low	0.224724	0.0386846
LC3B	LAMA - Control	0.0409933	0.93601	0.986231	low	0.0287196	0.00602132
Lck	LAMA - Control	0.0168702	0.974753	0.988507	low	0.0111052	0.00502043
LDL.Receptor	LAMA - Control	0.164835	0.613297	0.914777	low	0.212329	0.0386846
LEF1	LAMA - Control	0.298485	0.488064	0.874259	low	0.311523	0.0583601
LILRB3	LAMA - Control	1.14574	0.0349936	0.691915	high	1.45601	0.159947
Liver.Arginase	LAMA - Control	0.343204	0.254501	0.757703	low	0.594311	0.120501
LYVE1	LAMA - Control	0.275824	0.479017	0.874259	low	0.319649	0.0583601
Macrophage.Inflammatory.Protein.1.alpha./.CCL3	LAMA - Control	0.802838	0.119972	0.715104	low	0.92092	0.145631
Macrophage.Inflammatory.Protein.3.alpha	LAMA - Control	0.315613	0.435764	0.851365	low	0.360748	0.0698844
Mannose.Receptor	LAMA - Control	0.658959	0.107582	0.715104	low	0.968261	0.145631
M-CSF	LAMA - Control	0.917848	0.15208	0.715104	low	0.817927	0.145631
MDM2.(phospho.S166)	LAMA - Control	-0.085757	0.922933	0.986231	low	0.0348297	0.00602132
MEK1	LAMA - Control	0.733885	0.00660278	0.691915	high	2.18027	0.159947
MEK1.(phospho.S298)	LAMA - Control	-0.364131	0.510419	0.878716	low	0.292073	0.0561516
MEK2	LAMA - Control	-0.067424	0.817891	0.972505	low	0.0873045	0.0121083
MEK4/MKK4.(phospho.S80)	LAMA - Control	0.225619	0.508185	0.878716	low	0.293978	0.0561516
MEKK3	LAMA - Control	0.146636	0.715286	0.947142	low	0.14552	0.023585
MelanA	LAMA - Control	0.0746712	0.913071	0.986231	low	0.0394953	0.00602132
Melanoma.gp100	LAMA - Control	0.212529	0.684396	0.945856	low	0.164693	0.0241751
Met.(c-Met)	LAMA - Control	-0.11115	0.827052	0.972505	low	0.0824673	0.0121083
Met.(c-Met).(phospho.Y1349)	LAMA - Control	0.293388	0.490869	0.876552	low	0.309034	0.0572222
MICA.+.MICB	LAMA - Control	0.218982	0.643924	0.921035	low	0.191166	0.0357238
MLH1	LAMA - Control	0.480996	0.338469	0.789976	low	0.470481	0.102386
MMP1	LAMA - Control	0.423223	0.264632	0.760595	low	0.577357	0.118846
MMP14	LAMA - Control	0.187585	0.76244	0.971318	low	0.117794	0.0126384
MMP3	LAMA - Control	0.135452	0.716533	0.947142	low	0.144764	0.023585
MMP7	LAMA - Control	0.0209844	0.954562	0.986231	low	0.0201958	0.00602132
MMP8	LAMA - Control	0.230525	0.545262	0.89805	low	0.263395	0.0466994
MMP9	LAMA - Control	0.439088	0.0659836	0.715104	high	1.18056	0.145631
Monoamine.Oxidase.A/MAO-A	LAMA - Control	0.0342007	0.958126	0.986231	low	0.0185772	0.00602132
MRP8	LAMA - Control	0.447285	0.376172	0.806018	low	0.424614	0.093655
MS4A2	LAMA - Control	0.408622	0.368448	0.795165	low	0.433623	0.0995428
MSH2	LAMA - Control	0.169163	0.669995	0.93324	low	0.173928	0.0300068
MSH6	LAMA - Control	0.0937602	0.861903	0.977228	low	0.0645417	0.0100042
mTOR	LAMA - Control	0.510466	0.240964	0.752608	low	0.618048	0.123431
mTOR.(phospho.S2448)	LAMA - Control	0.0932034	0.796365	0.972505	low	0.0988876	0.0121083
MUC1	LAMA - Control	-0.192123	0.842963	0.974533	low	0.0741915	0.0112033
Mucin.5AC	LAMA - Control	0.907658	0.0175045	0.691915	high	1.75685	0.159947
Musashi.1./.Msi1	LAMA - Control	0.523338	0.208888	0.736876	low	0.680086	0.132605
MX1	LAMA - Control	0.693521	0.343534	0.790154	low	0.46403	0.102288
MyD88	LAMA - Control	-0.0813734	0.918529	0.986231	low	0.036907	0.00602132
Myeloperoxidase	LAMA - Control	0.422829	0.248854	0.757703	low	0.604055	0.120501
N.Cadherin	LAMA - Control	-0.109146	0.814961	0.972505	low	0.0888632	0.0121083
NAK/TBK1	LAMA - Control	0.381248	0.35716	0.790154	low	0.447137	0.102288
Nanog	LAMA - Control	0.102084	0.848251	0.975281	low	0.0714758	0.0108701
NCAM1	LAMA - Control	0.762613	0.0587581	0.715104	high	1.23093	0.145631
NCR1	LAMA - Control	0.807195	0.0305742	0.691915	high	1.51464	0.159947
Nectin.2	LAMA - Control	-0.11676	0.777055	0.971318	low	0.109548	0.0126384
Nectin-4	LAMA - Control	0.35212	0.365152	0.793002	low	0.437526	0.100726
Neutrophil.Elastase	LAMA - Control	0.707181	0.0923478	0.715104	high	1.03457	0.145631
NFAT2	LAMA - Control	0.238352	0.48643	0.874259	low	0.31298	0.0583601
NFkB.p105./.p50	LAMA - Control	-0.238197	0.673556	0.93324	low	0.171627	0.0300068
NF-kB.p65	LAMA - Control	0.046444	0.921124	0.986231	low	0.0356821	0.00602132
NKG2A.+.NKG2E.+.NKG2C	LAMA - Control	0.130105	0.737393	0.967742	low	0.132301	0.0142404
NKG2D	LAMA - Control	0.503772	0.131176	0.715104	low	0.882147	0.145631
Notch1	LAMA - Control	0.792481	0.13137	0.715104	low	0.881505	0.145631
NQO1	LAMA - Control	0.543176	0.315511	0.771996	low	0.500985	0.112385
NRF1	LAMA - Control	0.147762	0.714697	0.947142	low	0.145878	0.023585
NSD3	LAMA - Control	0.460756	0.262445	0.760595	low	0.580961	0.118846
Occludin	LAMA - Control	0.130305	0.765863	0.971318	low	0.115849	0.0126384
Oct-2	LAMA - Control	1.08817	0.0786994	0.715104	high	1.10403	0.145631
Oct4	LAMA - Control	0.398611	0.365471	0.793002	low	0.437148	0.100726
Osteopontin	LAMA - Control	0.517236	0.177562	0.715104	low	0.750651	0.145631
p27.KIP.1	LAMA - Control	0.464661	0.500266	0.878716	low	0.300799	0.0561516
p27.KIP.1.(phospho.S10)	LAMA - Control	0.409919	0.243452	0.752608	low	0.613586	0.123431
p38.(phospho.T180)	LAMA - Control	-0.0947952	0.80224	0.972505	low	0.0956956	0.0121083
p38.beta/MAPK11.+.p38.alpha/MAPK14	LAMA - Control	0.397077	0.217534	0.746032	low	0.662472	0.127243
p40.-.DeltaNp63	LAMA - Control	0.777075	0.0304392	0.691915	high	1.51657	0.159947
p53	LAMA - Control	0.145274	0.729972	0.960489	low	0.136694	0.0175076
p53.(acetyl.K373)	LAMA - Control	0.218058	0.282519	0.770257	low	0.548953	0.113365
p53.(phospho.S392)	LAMA - Control	0.0134869	0.980933	0.989537	low	0.00836085	0.00456786
p53.(phospho.S46)	LAMA - Control	0.169426	0.689634	0.947142	low	0.161381	0.023585
p57.Kip2	LAMA - Control	0.269479	0.595836	0.914777	low	0.224873	0.0386846
p63	LAMA - Control	-0.0304816	0.912688	0.986231	low	0.0396775	0.00602132
p73	LAMA - Control	0.594459	0.263529	0.760595	low	0.579171	0.118846
PAK1	LAMA - Control	-0.097525	0.872035	0.978232	low	0.0594661	0.00955817
PAK1+PAK2+PAK3.(phospho.S141.+.S144.+.S154)	LAMA - Control	0.129655	0.76404	0.971318	low	0.116884	0.0126384
pan.Cytokeratin	LAMA - Control	0.412985	0.248987	0.757703	low	0.603824	0.120501
Pan.Trk	LAMA - Control	-0.193477	0.543793	0.89805	low	0.264567	0.0466994
PARP1	LAMA - Control	-0.111856	0.834343	0.974533	low	0.0786554	0.0112033
PCNA	LAMA - Control	0.459367	0.153426	0.715104	low	0.814102	0.145631
PD1	LAMA - Control	0.0572412	0.906421	0.986231	low	0.0426702	0.00602132
PDGF.B	LAMA - Control	0.232412	0.709186	0.947142	low	0.14924	0.023585
PDGFR.alpha	LAMA - Control	1.03584	0.0457266	0.691915	high	1.33983	0.159947
PDGFR.alpha.+.PDGFR.beta	LAMA - Control	0.579549	0.337516	0.789976	low	0.471706	0.102386
PD-L1	LAMA - Control	0.254076	0.252442	0.757703	low	0.597839	0.120501
PD-L2	LAMA - Control	0.306737	0.412944	0.839021	low	0.384108	0.0762269
Periostin	LAMA - Control	1.13791	0.0304153	0.691915	high	1.51691	0.159947
PF4	LAMA - Control	0.507891	0.291317	0.770257	low	0.535635	0.113365
PI.3.Kinase.catalytic.subunit.alpha/PIK3CA	LAMA - Control	0.430939	0.287333	0.770257	low	0.541615	0.113365
PI.3.Kinase.catalytic.subunit.gamma/PI3K-gamma	LAMA - Control	0.730066	0.0910094	0.715104	high	1.04091	0.145631
PI.3.Kinase.p85.alpha	LAMA - Control	0.113355	0.773058	0.971318	low	0.111788	0.0126384
PI.3.Kinase.p85.beta	LAMA - Control	-0.251854	0.572989	0.914777	low	0.241853	0.0386846
PKC.beta.1	LAMA - Control	0.554122	0.588979	0.914777	low	0.2299	0.0386846
PLCG.2	LAMA - Control	-0.274389	0.405957	0.82775	low	0.39152	0.0821009
Podoplanin./.gp36	LAMA - Control	0.246911	0.476366	0.872326	low	0.32206	0.0593213
Poliovirus.Receptor/PVR	LAMA - Control	0.0375654	0.924756	0.986231	low	0.033973	0.00602132
PP2A.alpha.+.beta	LAMA - Control	-0.0281362	0.938318	0.986231	low	0.0276499	0.00602132
PRAME	LAMA - Control	0.293304	0.38973	0.809006	low	0.409236	0.0920484
PRAS40	LAMA - Control	0.680198	0.0330849	0.691915	high	1.48037	0.159947
PRDM1/Blimp1	LAMA - Control	0.276159	0.469957	0.868741	low	0.327942	0.0611094
Pro.Caspase-8	LAMA - Control	0.0198656	0.96625	0.986231	low	0.0149103	0.00602132
Progesterone.Receptor	LAMA - Control	0.0978762	0.851463	0.975281	low	0.0698342	0.0108701
Progesterone.Receptor.(phospho.S190)	LAMA - Control	0.466425	0.176693	0.715104	low	0.75278	0.145631
Prostate.Specific.Antigen	LAMA - Control	0.574015	0.251783	0.757703	low	0.598974	0.120501
PSMA	LAMA - Control	0.135051	0.796804	0.972505	low	0.0986487	0.0121083
PTCH2	LAMA - Control	0.291104	0.560932	0.909475	low	0.25109	0.0412091
PTEN	LAMA - Control	0.398214	0.300068	0.770257	low	0.52278	0.113365
PTEN.(phospho.T366)	LAMA - Control	0.0911183	0.837885	0.974533	low	0.0768155	0.0112033
PTGES2/Gbf1	LAMA - Control	0.489669	0.506578	0.878716	low	0.295353	0.0561516
PU.1/Spi1	LAMA - Control	0.969084	0.101916	0.715104	low	0.991759	0.145631
Rad51	LAMA - Control	0.80497	0.0824005	0.715104	high	1.08407	0.145631
RAGE	LAMA - Control	0.457436	0.38265	0.806167	low	0.417198	0.0935751
Raptor	LAMA - Control	0.764699	0.234493	0.752608	low	0.629869	0.123431
Ras	LAMA - Control	0.847188	0.0469729	0.69255	high	1.32815	0.159549
Rb	LAMA - Control	0.673293	0.212378	0.740104	low	0.672891	0.130707
Rb.(phospho.S608)	LAMA - Control	0.11599	0.772229	0.971318	low	0.112254	0.0126384
Rb.(phospho.S807)	LAMA - Control	0.193785	0.746451	0.967742	low	0.126999	0.0142404
Rb.(phospho.T252)	LAMA - Control	-0.116837	0.83126	0.973471	low	0.0802632	0.0116768
Rb.(phospho.T356)	LAMA - Control	0.418942	0.128298	0.715104	low	0.891781	0.145631
Rb.(phospho.T373)	LAMA - Control	0.435982	0.304321	0.770257	low	0.516668	0.113365
Rb.(phospho.T780)	LAMA - Control	0.328025	0.274679	0.770257	low	0.561174	0.113365
Rel.B	LAMA - Control	0.351373	0.18042	0.715988	low	0.743716	0.145094
Ret	LAMA - Control	1.25291	0.0446245	0.691915	high	1.35043	0.159947
Retinoic.Acid.Receptor.beta	LAMA - Control	0.531244	0.339346	0.789976	low	0.469357	0.102386
Rho	LAMA - Control	0.250101	0.498167	0.878716	low	0.302625	0.0561516
Rho.A.+.B.+.C	LAMA - Control	-0.0621843	0.904558	0.986231	low	0.0435637	0.00602132
ROCK1	LAMA - Control	0.917665	0.159041	0.715104	low	0.798492	0.145631
ROCK2.+.ROCK1	LAMA - Control	-0.208685	0.702565	0.947142	low	0.153313	0.023585
ROS1	LAMA - Control	0.631336	0.0620003	0.715104	high	1.20761	0.145631
RPS6	LAMA - Control	0.0848562	0.897286	0.986231	low	0.0470693	0.00602132
RPS6.(phospho.S235.+.S236)	LAMA - Control	-0.372023	0.574361	0.914777	low	0.240815	0.0386846
RPS6.(phospho.S240.+.S244)	LAMA - Control	0.254999	0.538333	0.89805	low	0.268949	0.0466994
RSK1.p90	LAMA - Control	-0.165474	0.705363	0.947142	low	0.151588	0.023585
RSK1.p90.(phospho.T359)	LAMA - Control	0.0106059	0.966593	0.986231	low	0.0147565	0.00602132
RUNX1./.AML1.+.RUNX3.+.RUNX2	LAMA - Control	0.47108	0.432254	0.851365	low	0.364261	0.0698844
S100.beta	LAMA - Control	1.14291	0.0176846	0.691915	high	1.7524	0.159947
S100A12/CGRP	LAMA - Control	0.556789	0.385156	0.806167	low	0.414364	0.0935751
S100A4	LAMA - Control	0.83092	0.0359165	0.691915	high	1.44471	0.159947
S100A8.+.S100A9	LAMA - Control	-0.243034	0.638439	0.920914	low	0.194881	0.0357809
S100A9	LAMA - Control	0.472899	0.133358	0.715104	low	0.874982	0.145631
S100P	LAMA - Control	0.509927	0.221902	0.74884	low	0.65384	0.125611
S6K1	LAMA - Control	0.196387	0.327138	0.787048	low	0.485269	0.103999
Scavenging.Receptor.SR-BI	LAMA - Control	0.247184	0.452746	0.85672	low	0.344146	0.0671612
SCF	LAMA - Control	0.437186	0.267601	0.761735	low	0.572513	0.118196
SDHA	LAMA - Control	0.573466	0.235082	0.752608	low	0.62878	0.123431
SFRP1	LAMA - Control	0.490642	0.284558	0.770257	low	0.545829	0.113365
SFRP4	LAMA - Control	0.262883	0.652215	0.923175	low	0.185609	0.034716
SHP1	LAMA - Control	-0.340172	0.698769	0.947142	low	0.155666	0.023585
SHP2	LAMA - Control	0.94379	0.114896	0.715104	low	0.939694	0.145631
SIGLEC5	LAMA - Control	0.65719	0.111176	0.715104	low	0.953988	0.145631
SIRT1	LAMA - Control	1.08768	0.120563	0.715104	low	0.918787	0.145631
SIRT1.(phospho.S47)	LAMA - Control	1.77402	0.000415142	0.238707	high	3.3818	0.622135
SIRT2	LAMA - Control	-0.192766	0.65146	0.923175	low	0.186112	0.034716
SIRT3	LAMA - Control	0.465714	0.219825	0.747926	low	0.657922	0.126141
SLC7A5/LAT1	LAMA - Control	0.354061	0.356567	0.790154	low	0.447859	0.102288
Smac/Diablo	LAMA - Control	0.212361	0.63128	0.916631	low	0.199778	0.0378056
SMAD1.+.SMAD5.+.SMAD9.(phospho.S463.+.S465.+.S467)	LAMA - Control	0.388294	0.385558	0.806167	low	0.41391	0.0935751
Smad2	LAMA - Control	0.236121	0.445393	0.856524	low	0.351257	0.0672603
Smad2.(phospho.S255)	LAMA - Control	1.05043	0.027172	0.691915	high	1.56588	0.159947
Smad2.(phospho.S467)	LAMA - Control	0.419834	0.292764	0.770257	low	0.533482	0.113365
Smad3	LAMA - Control	0.362332	0.273894	0.770257	low	0.562418	0.113365
Smad3.(phospho.S423.+.S425)	LAMA - Control	0.409953	0.286072	0.770257	low	0.543525	0.113365
Smad4	LAMA - Control	0.473752	0.168791	0.715104	low	0.772652	0.145631
SMAD5	LAMA - Control	0.234852	0.662989	0.930799	low	0.178494	0.0311441
SOCS3	LAMA - Control	0.464317	0.0887893	0.715104	high	1.05164	0.145631
SOD2/MnSOD	LAMA - Control	-0.364789	0.467427	0.868741	low	0.330286	0.0611094
SOD2/MnSOD.(acetyl.K68)	LAMA - Control	0.606175	0.190989	0.71847	low	0.718992	0.143591
Somatostatin.Receptor.2	LAMA - Control	0.255287	0.579128	0.914777	low	0.237225	0.0386846
Sonic.Hedgehog	LAMA - Control	0.402823	0.320187	0.773561	low	0.494596	0.111505
SOX9	LAMA - Control	0.623478	0.0883298	0.715104	high	1.05389	0.145631
SQSTM1./.p62	LAMA - Control	-0.0796439	0.824068	0.972505	low	0.0840368	0.0121083
Src	LAMA - Control	-0.318409	0.740352	0.967742	low	0.130562	0.0142404
ST2	LAMA - Control	0.663744	0.143162	0.715104	low	0.844174	0.145631
STAT1	LAMA - Control	0.247551	0.617146	0.914777	low	0.209612	0.0386846
STAT1.(phospho.S727)	LAMA - Control	0.258089	0.279513	0.770257	low	0.553598	0.113365
STAT2	LAMA - Control	0.628784	0.0435182	0.691915	high	1.36133	0.159947
STAT3	LAMA - Control	0.229092	0.60196	0.914777	low	0.220432	0.0386846
STAT3.(phospho.Y705)	LAMA - Control	0.327608	0.283198	0.770257	low	0.54791	0.113365
STAT5.(phospho.Y694)	LAMA - Control	0.630301	0.0883668	0.715104	high	1.05371	0.145631
STAT5a	LAMA - Control	-0.172629	0.670734	0.93324	low	0.17345	0.0300068
STAT5b	LAMA - Control	-0.00917066	0.987372	0.99255	low	0.00551928	0.00324746
STAT6	LAMA - Control	0.0208131	0.959452	0.986231	low	0.0179768	0.00602132
STAT6.(phospho.Y641)	LAMA - Control	0.0513894	0.924602	0.986231	low	0.0340451	0.00602132
STING	LAMA - Control	0.429271	0.295103	0.770257	low	0.530027	0.113365
STK3/MST-2	LAMA - Control	0.738594	0.0804048	0.715104	high	1.09472	0.145631
Sumo.1	LAMA - Control	-0.488868	0.641054	0.920914	low	0.193106	0.0357809
Survivin	LAMA - Control	0.488267	0.0977973	0.715104	high	1.00967	0.145631
Syk	LAMA - Control	0.236517	0.55896	0.909475	low	0.252619	0.0412091
Syk.(phospho.Y323)	LAMA - Control	0.0899882	0.753597	0.97041	low	0.122861	0.0130447
Syk.(phospho.Y352).+ZAP70.(phospho.Y319)	LAMA - Control	0.949323	0.116175	0.715104	low	0.934887	0.145631
Syndecan-1	LAMA - Control	-0.252768	0.652742	0.923175	low	0.185258	0.034716
TAK1	LAMA - Control	0.323903	0.451467	0.85672	low	0.345374	0.0671612
TAP2	LAMA - Control	0.125351	0.840219	0.974533	low	0.0756077	0.0112033
T-bet./.Tbx21	LAMA - Control	0.406579	0.299499	0.770257	low	0.523605	0.113365
TBR2./.Eomes	LAMA - Control	0.628227	0.116967	0.715104	low	0.931935	0.145631
TEF1/TEAD-1	LAMA - Control	0.157022	0.614629	0.914777	low	0.211387	0.0386846
TGF.beta.1	LAMA - Control	0.803986	0.0882461	0.715104	high	1.0543	0.145631
Thymidylate.Synthase	LAMA - Control	0.290837	0.639185	0.920914	low	0.194373	0.0357809
TIM.3	LAMA - Control	0.425825	0.314077	0.771996	low	0.502963	0.112385
Tissue.Factor	LAMA - Control	0.252575	0.529116	0.897468	low	0.276449	0.046981
TLR7	LAMA - Control	0.277048	0.439348	0.853463	low	0.357192	0.0688155
TLR8	LAMA - Control	0.605888	0.255819	0.757703	low	0.592067	0.120501
TLR9	LAMA - Control	-0.173695	0.706629	0.947142	low	0.150809	0.023585
TMPRSS2	LAMA - Control	0.616861	0.305423	0.770257	low	0.515098	0.113365
TMS1/ASC	LAMA - Control	0.819756	0.0816552	0.715104	high	1.08802	0.145631
TNF.alpha	LAMA - Control	0.339389	0.486154	0.874259	low	0.313226	0.0583601
TNFAIP3	LAMA - Control	0.285998	0.483086	0.874259	low	0.315976	0.0583601
TOMM20	LAMA - Control	0.670555	0.172107	0.715104	low	0.764202	0.145631
Topoisomerase.I	LAMA - Control	0.472347	0.16615	0.715104	low	0.779499	0.145631
Topoisomerase.II.alpha	LAMA - Control	-0.107019	0.78019	0.971659	low	0.1078	0.0124859
Topoisomerase.II.alpha.(phospho.S1106)	LAMA - Control	0.275286	0.580963	0.914777	low	0.235851	0.0386846
Topoisomerase.II.alpha.(phospho.T1343)	LAMA - Control	0.457344	0.337603	0.789976	low	0.471593	0.102386
TRAF1	LAMA - Control	0.112785	0.815232	0.972505	low	0.0887185	0.0121083
TRAF2	LAMA - Control	0.44052	0.22913	0.752608	low	0.639918	0.123431
TRAF6	LAMA - Control	0.149647	0.783088	0.971659	low	0.10619	0.0124859
Transferrin.Receptor	LAMA - Control	0.798922	0.242645	0.752608	low	0.615028	0.123431
TROP2	LAMA - Control	0.550425	0.365083	0.793002	low	0.437608	0.100726
Tuberin	LAMA - Control	0.795247	0.234359	0.752608	low	0.630118	0.123431
Tuberin.(phospho.S1254)	LAMA - Control	-0.0325489	0.939282	0.986231	low	0.027204	0.00602132
Tuberin.(phospho.T1462)	LAMA - Control	0.481958	0.0881423	0.715104	high	1.05482	0.145631
UBE2C	LAMA - Control	-0.0182288	0.972275	0.987735	low	0.0122108	0.00535942
Ubiquitin	LAMA - Control	0.37575	0.353048	0.790154	low	0.452166	0.102288
uPA.Receptor/U-PAR	LAMA - Control	1.4751	0.0278269	0.691915	high	1.55554	0.159947
Urokinase	LAMA - Control	0.433462	0.337054	0.789976	low	0.4723	0.102386
VCAM1	LAMA - Control	0.471233	0.222698	0.74884	low	0.652283	0.125611
VEGF.Receptor.1	LAMA - Control	-0.0508376	0.954376	0.986231	low	0.0202805	0.00602132
VEGF.Receptor.2	LAMA - Control	0.580561	0.173953	0.715104	low	0.759568	0.145631
VEGFA	LAMA - Control	-0.100482	0.775451	0.971318	low	0.110446	0.0126384
VEGFD	LAMA - Control	-0.481448	0.143394	0.715104	low	0.843469	0.145631
Vimentin	LAMA - Control	-0.87771	0.20589	0.735321	low	0.686365	0.133523
VISTA	LAMA - Control	0.407921	0.53869	0.89805	low	0.268661	0.0466994
Von.Willebrand.Factor	LAMA - Control	0.0645691	0.891861	0.98553	low	0.0497029	0.00633028
Wee1	LAMA - Control	0.520441	0.144518	0.715104	low	0.840078	0.145631
Wee1.(phospho.S642)	LAMA - Control	0.178675	0.61622	0.914777	low	0.210264	0.0386846
Wilms.Tumor.Protein	LAMA - Control	0.843818	0.0978311	0.715104	high	1.00952	0.145631
Wnt3a	LAMA - Control	0.162762	0.668345	0.93324	low	0.174999	0.0300068
YAP1	LAMA - Control	0.897911	0.1266	0.715104	low	0.897565	0.145631
YAP1.(phospho.S127)	LAMA - Control	0.264824	0.639558	0.920914	low	0.19412	0.0357809
YKL-40/CHI3L1	LAMA - Control	0.753143	0.0629181	0.715104	high	1.20122	0.145631
ZAP70	LAMA - Control	0.780836	0.207548	0.736666	low	0.682882	0.132729

## Sheet: Fig3A
Antigen	Contrast	Log2.fold.change	P-value	FDR	sig	log10.p	log10.FDR
15.Lipoxygenase.1	LAMA_low - Control_low	0.406051	0.210332	0.818329	low	0.677094	0.0870723
15-PGDH	LAMA_low - Control_low	0.378518	0.0918515	0.818329	high	1.03691	0.0870723
2B4	LAMA_low - Control_low	0.226361	0.257088	0.818329	low	0.589917	0.0870723
5.Lipoxygenase/5-LO	LAMA_low - Control_low	0.485264	0.139031	0.818329	low	0.856887	0.0870723
ACE2	LAMA_low - Control_low	0.509345	0.106873	0.818329	low	0.971131	0.0870723
Actin	LAMA_low - Control_low	-0.518434	0.248872	0.818329	low	0.604024	0.0870723
active.YAP1	LAMA_low - Control_low	0.131119	0.711875	0.926082	low	0.147596	0.0333508
Adenosine.Receptor.A2a	LAMA_low - Control_low	0.0344759	0.79253	0.940958	low	0.100984	0.0264297
AIF	LAMA_low - Control_low	-0.125957	0.846645	0.958308	low	0.0722989	0.0184947
AKR1B10	LAMA_low - Control_low	0.472551	0.177991	0.818329	low	0.749602	0.0870723
AKT1.(phospho.S473)	LAMA_low - Control_low	0.122764	0.633647	0.892485	low	0.198153	0.0493991
AKT1.(phospho.T450)	LAMA_low - Control_low	0.154694	0.396712	0.818329	low	0.401525	0.0870723
AKT3.+.AKT2.+.AKT1	LAMA_low - Control_low	0.101095	0.463798	0.834413	low	0.333671	0.0786189
ALDH1A1	LAMA_low - Control_low	0.323557	0.2988	0.818329	low	0.524619	0.0870723
Aldolase	LAMA_low - Control_low	0.407588	0.184868	0.818329	low	0.733139	0.0870723
Aldolase.B+Aldolase.C	LAMA_low - Control_low	0.526081	0.136636	0.818329	low	0.864435	0.0870723
ALK	LAMA_low - Control_low	0.0495911	0.664692	0.90141	low	0.17738	0.0450776
alpha.smooth.muscle.Actin	LAMA_low - Control_low	0.722129	0.349083	0.818329	low	0.457071	0.0870723
AMPK.alpha.1	LAMA_low - Control_low	0.549302	0.0332191	0.818329	high	1.47861	0.0870723
Androgen.Receptor	LAMA_low - Control_low	0.431339	0.167874	0.818329	low	0.775016	0.0870723
APC	LAMA_low - Control_low	0.0282294	0.79999	0.940958	low	0.0969155	0.0264297
APG5L/ATG5	LAMA_low - Control_low	0.118294	0.630118	0.892485	low	0.200578	0.0493991
Argonaute-2	LAMA_low - Control_low	0.278223	0.388217	0.818329	low	0.410925	0.0870723
ARID1A	LAMA_low - Control_low	0.502712	0.0965798	0.818329	high	1.01511	0.0870723
ARID3A	LAMA_low - Control_low	-0.567867	0.209593	0.818329	low	0.678623	0.0870723
ASS1	LAMA_low - Control_low	0.0563605	0.880973	0.960081	low	0.0550374	0.0176922
ATF2	LAMA_low - Control_low	0.442068	0.124712	0.818329	low	0.904091	0.0870723
ATF3	LAMA_low - Control_low	0.460836	0.129026	0.818329	low	0.889322	0.0870723
ATG12	LAMA_low - Control_low	0.465765	0.131793	0.818329	low	0.880107	0.0870723
ATG7	LAMA_low - Control_low	0.239431	0.415084	0.818329	low	0.381864	0.0870723
ATM	LAMA_low - Control_low	0.278423	0.261527	0.818329	low	0.582484	0.0870723
ATM.(phospho.S1981)	LAMA_low - Control_low	0.152703	0.673239	0.904469	low	0.171831	0.0436065
ATR.(phospho.S428)	LAMA_low - Control_low	0.254657	0.277124	0.818329	low	0.557327	0.0870723
Aurora.A	LAMA_low - Control_low	0.395458	0.199037	0.818329	low	0.701067	0.0870723
Axl	LAMA_low - Control_low	0.430801	0.218247	0.818329	low	0.661051	0.0870723
Bad	LAMA_low - Control_low	0.346875	0.126424	0.818329	low	0.898171	0.0870723
Bak	LAMA_low - Control_low	-0.0252929	0.812547	0.941966	low	0.0901517	0.0259647
Bax	LAMA_low - Control_low	0.0548631	0.813118	0.941966	low	0.0898463	0.0259647
Bcl-2	LAMA_low - Control_low	-0.37035	0.309762	0.818329	low	0.508972	0.0870723
Bcl6	LAMA_low - Control_low	0.0664993	0.518448	0.856631	low	0.285295	0.0672062
Bcl-XL	LAMA_low - Control_low	-0.0702779	0.878909	0.960081	low	0.056056	0.0176922
Beclin.1	LAMA_low - Control_low	0.568571	0.124096	0.818329	low	0.906242	0.0870723
beta.2.Microglobulin	LAMA_low - Control_low	0.417462	0.357431	0.818329	low	0.446807	0.0870723
beta.Actin	LAMA_low - Control_low	0.381092	0.290424	0.818329	low	0.536968	0.0870723
beta.Arrestin.1	LAMA_low - Control_low	0.477309	0.142875	0.818329	low	0.845043	0.0870723
beta.Catenin	LAMA_low - Control_low	-0.683962	0.199288	0.818329	low	0.700519	0.0870723
beta.glucuronidase.(GUSB)	LAMA_low - Control_low	0.333179	0.149681	0.818329	low	0.824833	0.0870723
beta.Tubulin	LAMA_low - Control_low	0.348812	0.198142	0.818329	low	0.703024	0.0870723
BFL-1/GRS	LAMA_low - Control_low	0.446703	0.142671	0.818329	low	0.845664	0.0870723
Bid	LAMA_low - Control_low	-0.402292	0.352113	0.818329	low	0.453317	0.0870723
Bim	LAMA_low - Control_low	0.353195	0.168529	0.818329	low	0.773325	0.0870723
BRAF	LAMA_low - Control_low	0.0559237	0.805133	0.940958	low	0.0941325	0.0264297
BRCA1	LAMA_low - Control_low	-0.0263784	0.785233	0.940958	low	0.105001	0.0264297
Brd4	LAMA_low - Control_low	0.452664	0.264865	0.818329	low	0.576975	0.0870723
BRG1	LAMA_low - Control_low	0.164633	0.334243	0.818329	low	0.475938	0.0870723
BTK	LAMA_low - Control_low	-0.289554	0.370034	0.818329	low	0.431758	0.0870723
C.Reactive.Protein	LAMA_low - Control_low	0.459006	0.14566	0.818329	low	0.836659	0.0870723
C4a	LAMA_low - Control_low	0.418541	0.0866152	0.818329	high	1.06241	0.0870723
C5./.C5b	LAMA_low - Control_low	0.355262	0.306001	0.818329	low	0.514278	0.0870723
Calreticulin	LAMA_low - Control_low	0.760972	0.374471	0.818329	low	0.426582	0.0870723
Carbonic.Anhydrase.3/CA3	LAMA_low - Control_low	-0.12678	0.634828	0.892485	low	0.197344	0.0493991
Carbonic.Anhydrase.9/CA9	LAMA_low - Control_low	0.176416	0.336279	0.818329	low	0.4733	0.0870723
Caspase-10/CASP-10	LAMA_low - Control_low	0.212849	0.365688	0.818329	low	0.436889	0.0870723
Caspase-3	LAMA_low - Control_low	0.299586	0.134747	0.818329	low	0.870482	0.0870723
Caspase-3.p12	LAMA_low - Control_low	0.49319	0.130429	0.818329	low	0.884624	0.0870723
Catalase	LAMA_low - Control_low	-0.882556	0.229861	0.818329	low	0.638535	0.0870723
Cathepsin.G	LAMA_low - Control_low	0.113473	0.877915	0.960081	low	0.0565474	0.0176922
Cathepsin.K	LAMA_low - Control_low	-0.140463	0.778821	0.940958	low	0.108562	0.0264297
Cathepsin.S	LAMA_low - Control_low	0.156804	0.194006	0.818329	low	0.712186	0.0870723
Caveolin-1	LAMA_low - Control_low	-0.467145	0.28056	0.818329	low	0.551974	0.0870723
CCL18	LAMA_low - Control_low	0.103618	0.565886	0.875951	low	0.247271	0.0575202
CCR3	LAMA_low - Control_low	0.333387	0.194229	0.818329	low	0.711687	0.0870723
CCR5	LAMA_low - Control_low	0.35106	0.197742	0.818329	low	0.703901	0.0870723
CCR6	LAMA_low - Control_low	0.120445	0.782083	0.940958	low	0.106747	0.0264297
CCR7	LAMA_low - Control_low	0.204812	0.272779	0.818329	low	0.564189	0.0870723
CD103	LAMA_low - Control_low	0.00979847	0.933664	0.974768	low	0.0298095	0.0110987
CD11a	LAMA_low - Control_low	0.232365	0.402221	0.818329	low	0.395536	0.0870723
CD11b	LAMA_low - Control_low	0.206865	0.348572	0.818329	low	0.457707	0.0870723
CD11c	LAMA_low - Control_low	0.558373	0.268249	0.818329	low	0.571462	0.0870723
CD127	LAMA_low - Control_low	0.157131	0.337419	0.818329	low	0.471831	0.0870723
CD133	LAMA_low - Control_low	-0.0016198	0.994075	0.997313	low	0.00258074	0.00116872
CD134./.OX40L.receptor	LAMA_low - Control_low	0.159706	0.500684	0.856631	low	0.300436	0.0672062
CD14	LAMA_low - Control_low	1.2815	0.132854	0.818329	low	0.876627	0.0870723
CD15	LAMA_low - Control_low	0.393121	0.0937193	0.818329	high	1.02817	0.0870723
CD16	LAMA_low - Control_low	0.62147	0.0920435	0.818329	high	1.03601	0.0870723
CD163	LAMA_low - Control_low	0.297489	0.264658	0.818329	low	0.577314	0.0870723
CD177	LAMA_low - Control_low	0.018606	0.876972	0.960081	low	0.0570142	0.0176922
CD18	LAMA_low - Control_low	1.00504	0.119051	0.818329	low	0.924267	0.0870723
CD20	LAMA_low - Control_low	-0.024366	0.93354	0.974768	low	0.0298669	0.0110987
CD22	LAMA_low - Control_low	0.107946	0.593089	0.883488	low	0.22688	0.0537996
CD27	LAMA_low - Control_low	0.0397187	0.799237	0.940958	low	0.0973245	0.0264297
CD272/BTLA	LAMA_low - Control_low	0.488612	0.031398	0.818329	high	1.5031	0.0870723
CD276	LAMA_low - Control_low	0.0964541	0.709311	0.926082	low	0.149163	0.0333508
CD28	LAMA_low - Control_low	0.0464702	0.650192	0.89487	low	0.186959	0.0482399
CD3.epsilon	LAMA_low - Control_low	0.00277961	0.982762	0.993946	low	0.00755175	0.00263718
CD31	LAMA_low - Control_low	0.278954	0.306035	0.818329	low	0.514229	0.0870723
CD33	LAMA_low - Control_low	0.697176	0.0889825	0.818329	high	1.0507	0.0870723
CD34	LAMA_low - Control_low	0.656004	0.367445	0.818329	low	0.434808	0.0870723
CD36	LAMA_low - Control_low	-0.0680596	0.86015	0.960081	low	0.0654259	0.0176922
CD38	LAMA_low - Control_low	0.237688	0.344977	0.818329	low	0.46221	0.0870723
CD39	LAMA_low - Control_low	0.388667	0.215032	0.818329	low	0.667496	0.0870723
CD3D	LAMA_low - Control_low	0.0671577	0.739656	0.937974	low	0.13097	0.0278093
CD3G	LAMA_low - Control_low	0.308528	0.136638	0.818329	low	0.86443	0.0870723
CD4	LAMA_low - Control_low	0.437147	0.213181	0.818329	low	0.671252	0.0870723
CD40	LAMA_low - Control_low	0.179584	0.172826	0.818329	low	0.762392	0.0870723
CD40.Ligand	LAMA_low - Control_low	0.0553022	0.776687	0.940958	low	0.109754	0.0264297
CD44	LAMA_low - Control_low	-0.0672779	0.505871	0.856631	low	0.29596	0.0672062
CD44v6	LAMA_low - Control_low	0.436225	0.099715	0.818329	high	1.00124	0.0870723
CD45	LAMA_low - Control_low	0.0819341	0.62662	0.892485	low	0.202996	0.0493991
CD45RA	LAMA_low - Control_low	-0.532061	0.19599	0.818329	low	0.707767	0.0870723
CD47	LAMA_low - Control_low	0.319146	0.493785	0.852632	low	0.306462	0.0692382
CD63	LAMA_low - Control_low	-0.0291302	0.808078	0.941966	low	0.092547	0.0259647
CD64	LAMA_low - Control_low	0.340435	0.0597759	0.818329	high	1.22347	0.0870723
CD66b	LAMA_low - Control_low	0.375055	0.129169	0.818329	low	0.888843	0.0870723
CD68	LAMA_low - Control_low	0.660539	0.23532	0.818329	low	0.628341	0.0870723
CD70	LAMA_low - Control_low	0.161626	0.37626	0.818329	low	0.424512	0.0870723
CD73	LAMA_low - Control_low	0.0864408	0.517798	0.856631	low	0.285839	0.0672062
CD74	LAMA_low - Control_low	0.680066	0.137754	0.818329	low	0.860897	0.0870723
CD79a	LAMA_low - Control_low	0.173053	0.408127	0.818329	low	0.389205	0.0870723
CD79b	LAMA_low - Control_low	0.0925917	0.770154	0.940958	low	0.113422	0.0264297
CD8.alpha	LAMA_low - Control_low	0.268501	0.160651	0.818329	low	0.794116	0.0870723
CD83	LAMA_low - Control_low	0.0126497	0.929258	0.974768	low	0.0318638	0.0110987
CD86	LAMA_low - Control_low	0.213222	0.266094	0.818329	low	0.574965	0.0870723
CD90./.Thy1	LAMA_low - Control_low	0.162772	0.505595	0.856631	low	0.296197	0.0672062
CD94	LAMA_low - Control_low	-0.00760815	0.957557	0.985812	low	0.0188355	0.00620576
CD99	LAMA_low - Control_low	0.55721	0.270968	0.818329	low	0.567082	0.0870723
CDK1	LAMA_low - Control_low	0.171857	0.482119	0.843917	low	0.316846	0.0737003
CDK1.(phospho.T161).+.CDK2./.CDK3.(phospho.T160)	LAMA_low - Control_low	0.0848383	0.621711	0.892485	low	0.206412	0.0493991
CDK1.+.Cdk2.+.Cdk3.(phospho.T14)	LAMA_low - Control_low	0.314575	0.177802	0.818329	low	0.750062	0.0870723
CDK1.+.CDK2.+.CDK3.+.CDK5.(phospho.Y15)	LAMA_low - Control_low	0.171935	0.370423	0.818329	low	0.431302	0.0870723
Cdk2	LAMA_low - Control_low	0.322771	0.233043	0.818329	low	0.632563	0.0870723
Cdk4	LAMA_low - Control_low	0.0419234	0.886278	0.960081	low	0.05243	0.0176922
Cdk6	LAMA_low - Control_low	-0.0695304	0.788516	0.940958	low	0.103189	0.0264297
CDKN2A/p14ARF	LAMA_low - Control_low	0.278494	0.219399	0.818329	low	0.658765	0.0870723
CDKN2A/p16INK4a	LAMA_low - Control_low	0.399606	0.0653202	0.818329	high	1.18495	0.0870723
c-Fos	LAMA_low - Control_low	0.329665	0.210356	0.818329	low	0.677044	0.0870723
Chk1	LAMA_low - Control_low	-0.0633995	0.692192	0.917031	low	0.159774	0.0376158
Chk2	LAMA_low - Control_low	0.185328	0.335739	0.818329	low	0.473999	0.0870723
cIAP2	LAMA_low - Control_low	0.351061	0.254953	0.818329	low	0.59354	0.0870723
c-Jun	LAMA_low - Control_low	0.14983	0.483331	0.843917	low	0.315756	0.0737003
c-Jun.(phospho.S63)	LAMA_low - Control_low	0.169433	0.349968	0.818329	low	0.455971	0.0870723
c-Kit	LAMA_low - Control_low	-0.340635	0.0109448	0.818329	high	1.96079	0.0870723
Cleaved.PARP1	LAMA_low - Control_low	0.0340916	0.893293	0.960081	low	0.0490063	0.0176922
c-Maf	LAMA_low - Control_low	0.100606	0.516113	0.856631	low	0.287255	0.0672062
c-Myb.(phospho.S11)	LAMA_low - Control_low	-0.359178	0.417671	0.818329	low	0.379166	0.0870723
c-Myc	LAMA_low - Control_low	0.242742	0.349451	0.818329	low	0.456613	0.0870723
c-Myc.(phospho.S62)	LAMA_low - Control_low	0.0639267	0.819872	0.942852	low	0.0862541	0.0255563
Collagen.I	LAMA_low - Control_low	1.45306	0.402562	0.818329	low	0.395168	0.0870723
Collagen.IV	LAMA_low - Control_low	0.0340048	0.89055	0.960081	low	0.0503415	0.0176922
COX2./.Cyclooxygenase.2	LAMA_low - Control_low	0.223225	0.299607	0.818329	low	0.523448	0.0870723
CPT1A	LAMA_low - Control_low	0.060253	0.803274	0.940958	low	0.095136	0.0264297
CREB	LAMA_low - Control_low	0.114293	0.716866	0.928374	low	0.144562	0.0322771
CREB.(phospho.S133)	LAMA_low - Control_low	0.338186	0.400953	0.818329	low	0.396906	0.0870723
CREBBP	LAMA_low - Control_low	0.179622	0.428119	0.818329	low	0.368435	0.0870723
CSF-1-R	LAMA_low - Control_low	0.530832	0.18744	0.818329	low	0.727137	0.0870723
CTLA4	LAMA_low - Control_low	0.383932	0.121735	0.818329	low	0.914584	0.0870723
Cullin.1/CUL-1	LAMA_low - Control_low	0.0703168	0.707228	0.926082	low	0.15044	0.0333508
CXCL10/IP-10	LAMA_low - Control_low	0.373086	0.109041	0.818329	low	0.96241	0.0870723
CXCL5.+.CXCL6	LAMA_low - Control_low	-0.417368	0.306411	0.818329	low	0.513695	0.0870723
CXCR3	LAMA_low - Control_low	0.144645	0.520948	0.858296	low	0.283206	0.0663631
CXCR4	LAMA_low - Control_low	0.174605	0.368664	0.818329	low	0.43337	0.0870723
CXCR5	LAMA_low - Control_low	-0.0255051	0.867584	0.960081	low	0.0616884	0.0176922
CXCR6	LAMA_low - Control_low	0.0278404	0.899541	0.960285	low	0.0459788	0.0176001
Cyclin.A2	LAMA_low - Control_low	0.113892	0.547339	0.875951	low	0.261744	0.0575202
Cyclin.B1	LAMA_low - Control_low	0.384073	0.089923	0.818329	high	1.04613	0.0870723
Cyclin.D1	LAMA_low - Control_low	0.204167	0.212168	0.818329	low	0.67332	0.0870723
Cyclin.E1	LAMA_low - Control_low	0.0778587	0.756369	0.940958	low	0.121266	0.0264297
Cyclin.E2	LAMA_low - Control_low	0.0579241	0.890868	0.960081	low	0.0501866	0.0176922
Cyclophilin.A	LAMA_low - Control_low	-0.172654	0.600924	0.885978	low	0.22118	0.052577
Cytokeratin.1	LAMA_low - Control_low	0.128774	0.656706	0.896927	low	0.182629	0.0472431
Cytokeratin.14	LAMA_low - Control_low	0.106536	0.469232	0.840525	low	0.328612	0.0754491
Cytokeratin.17	LAMA_low - Control_low	-0.0253598	0.874366	0.960081	low	0.0583069	0.0176922
Cytokeratin.19	LAMA_low - Control_low	0.130912	0.516934	0.856631	low	0.286565	0.0672062
Cytokeratin.5	LAMA_low - Control_low	0.196312	0.176224	0.818329	low	0.753934	0.0870723
Cytokeratin.8	LAMA_low - Control_low	0.269217	0.298166	0.818329	low	0.525542	0.0870723
Cytokeratin.8.(phospho.S431)	LAMA_low - Control_low	0.452926	0.139592	0.818329	low	0.855138	0.0870723
Dihydrofolate.reductase.(DHFR)	LAMA_low - Control_low	-0.101729	0.404856	0.818329	low	0.3927	0.0870723
Dnmt1	LAMA_low - Control_low	0.176082	0.475685	0.843917	low	0.32268	0.0737003
DR5	LAMA_low - Control_low	0.00189862	0.995578	0.997313	low	0.00192467	0.00116872
DUSP6	LAMA_low - Control_low	0.0833662	0.599453	0.885978	low	0.222245	0.052577
E.Cadherin	LAMA_low - Control_low	0.274581	0.126692	0.818329	low	0.89725	0.0870723
EGFR	LAMA_low - Control_low	-0.167111	0.28224	0.818329	low	0.549381	0.0870723
EGFR.(phospho.Y1068)	LAMA_low - Control_low	0.310812	0.429798	0.818329	low	0.366736	0.0870723
EMR1/ADGRE1	LAMA_low - Control_low	0.449357	0.141504	0.818329	low	0.849232	0.0870723
ENO1.+.ENO2.+.ENO3	LAMA_low - Control_low	-0.134805	0.734596	0.934497	low	0.133952	0.0294222
eNOS	LAMA_low - Control_low	0.0628228	0.760282	0.940958	low	0.119026	0.0264297
EpCAM	LAMA_low - Control_low	0.275135	0.227688	0.818329	low	0.642661	0.0870723
ErbB2./.HER2	LAMA_low - Control_low	0.362115	0.147123	0.818329	low	0.832321	0.0870723
ErbB2./.HER2.(phospho.Y877)	LAMA_low - Control_low	0.0453161	0.864135	0.960081	low	0.0634183	0.0176922
ErbB3./.HER3	LAMA_low - Control_low	0.434641	0.132084	0.818329	low	0.879151	0.0870723
ErbB4./.HER4.(phospho.Y1162)	LAMA_low - Control_low	0.190116	0.434106	0.818397	low	0.362404	0.0870359
ErbB4./.HER4+ErbB2./.HER2	LAMA_low - Control_low	0.218627	0.279174	0.818329	low	0.554124	0.0870723
ERG	LAMA_low - Control_low	0.125334	0.628644	0.892485	low	0.201595	0.0493991
ERK1	LAMA_low - Control_low	0.423708	0.398941	0.818329	low	0.399091	0.0870723
ERK1.(phospho.T202).+.ERK2.(phospho.T185)	LAMA_low - Control_low	0.155507	0.493668	0.852632	low	0.306565	0.0692382
ERK1.(phospho.T202.+.Y204).+.ERK2.(phospho.T185.+.Y187)	LAMA_low - Control_low	-0.0584474	0.859376	0.960081	low	0.0658167	0.0176922
ERK2	LAMA_low - Control_low	0.149601	0.589031	0.881045	low	0.229862	0.0550018
ETS1	LAMA_low - Control_low	0.171316	0.390442	0.818329	low	0.408444	0.0870723
FABP4	LAMA_low - Control_low	-0.29172	0.229313	0.818329	low	0.639571	0.0870723
FADD	LAMA_low - Control_low	0.172668	0.285027	0.818329	low	0.545114	0.0870723
FAK	LAMA_low - Control_low	0.30608	0.367155	0.818329	low	0.43515	0.0870723
FANCI	LAMA_low - Control_low	-0.422436	0.196555	0.818329	low	0.706516	0.0870723
Fas	LAMA_low - Control_low	0.362439	0.185111	0.818329	low	0.732567	0.0870723
Fatty.Acid.Synthase	LAMA_low - Control_low	0.11709	0.670313	0.904469	low	0.173722	0.0436065
FBP2	LAMA_low - Control_low	-0.554425	0.560046	0.875951	low	0.251776	0.0575202
FGF2	LAMA_low - Control_low	0.285895	0.330023	0.818329	low	0.481455	0.0870723
FGFR2	LAMA_low - Control_low	0.156925	0.373579	0.818329	low	0.427617	0.0870723
Fibronectin	LAMA_low - Control_low	1.06657	0.226069	0.818329	low	0.645759	0.0870723
Fos.B	LAMA_low - Control_low	0.234436	0.306578	0.818329	low	0.513459	0.0870723
FOXO1A	LAMA_low - Control_low	0.565657	0.128868	0.818329	low	0.889855	0.0870723
FOXO4/AFX	LAMA_low - Control_low	0.11768	0.611555	0.892485	low	0.213564	0.0493991
FOXP3	LAMA_low - Control_low	0.349523	0.153047	0.818329	low	0.815175	0.0870723
Galectin.3	LAMA_low - Control_low	0.663912	0.0765668	0.818329	high	1.11596	0.0870723
gamma.H2A.X.(phospho.S139)	LAMA_low - Control_low	0.490178	0.19736	0.818329	low	0.70474	0.0870723
GAPDH	LAMA_low - Control_low	-0.255322	0.460518	0.834413	low	0.336753	0.0786189
GATA3	LAMA_low - Control_low	0.116867	0.342027	0.818329	low	0.465939	0.0870723
GGT1/GGT	LAMA_low - Control_low	-0.0322996	0.804251	0.940958	low	0.0946082	0.0264297
GITR	LAMA_low - Control_low	-0.191123	0.388676	0.818329	low	0.410412	0.0870723
GLB1/Beta-galactosidase	LAMA_low - Control_low	0.21859	0.24675	0.818329	low	0.607744	0.0870723
GLP-1	LAMA_low - Control_low	0.24104	0.168927	0.818329	low	0.772301	0.0870723
GLP-1R	LAMA_low - Control_low	0.210792	0.248668	0.818329	low	0.604381	0.0870723
Glucocorticoid.Receptor.(phospho.S226)	LAMA_low - Control_low	0.0653051	0.804947	0.940958	low	0.0942326	0.0264297
Glucose.6.Phosphate.Dehydrogenase	LAMA_low - Control_low	0.214064	0.306812	0.818329	low	0.513128	0.0870723
Glucose.Transporter.GLUT1	LAMA_low - Control_low	-1.50686	0.318045	0.818329	low	0.497511	0.0870723
Glutaminase	LAMA_low - Control_low	0.607125	0.114349	0.818329	low	0.941767	0.0870723
Glutathione.Peroxidase.4	LAMA_low - Control_low	0.534748	0.102785	0.818329	low	0.988071	0.0870723
GNLY/Granulysin	LAMA_low - Control_low	0.058419	0.654235	0.895679	low	0.184266	0.0478476
Granzyme.A	LAMA_low - Control_low	0.140407	0.404432	0.818329	low	0.393155	0.0870723
Granzyme.B	LAMA_low - Control_low	0.121015	0.508288	0.856631	low	0.29389	0.0672062
Granzyme.K	LAMA_low - Control_low	0.187261	0.39026	0.818329	low	0.408646	0.0870723
GRP78.BiP	LAMA_low - Control_low	0.0529323	0.795058	0.940958	low	0.0996012	0.0264297
GSK3.beta	LAMA_low - Control_low	0.199705	0.484335	0.843917	low	0.314854	0.0737003
GSK3.beta.(phospho.S9)	LAMA_low - Control_low	0.259328	0.422127	0.818329	low	0.374557	0.0870723
HDAC1	LAMA_low - Control_low	0.148452	0.377478	0.818329	low	0.423109	0.0870723
HDAC2	LAMA_low - Control_low	-0.197135	0.59709	0.884862	low	0.22396	0.0531242
HDAC3	LAMA_low - Control_low	0.0233565	0.872308	0.960081	low	0.0593301	0.0176922
HDAC4.+.5.+.9	LAMA_low - Control_low	0.124359	0.517928	0.856631	low	0.285731	0.0672062
HDAC6	LAMA_low - Control_low	0.330831	0.379934	0.818329	low	0.420292	0.0870723
HDAC9	LAMA_low - Control_low	0.102293	0.809735	0.941966	low	0.0916569	0.0259647
Heme.Oxygenase.1	LAMA_low - Control_low	0.337654	0.222472	0.818329	low	0.652724	0.0870723
Hexokinase.1	LAMA_low - Control_low	0.52674	0.0673488	0.818329	high	1.17167	0.0870723
Hexokinase.II	LAMA_low - Control_low	0.175617	0.394369	0.818329	low	0.404097	0.0870723
HIF-1.alpha	LAMA_low - Control_low	0.130932	0.39132	0.818329	low	0.407468	0.0870723
Histone.H2A.(acetyl.K5)	LAMA_low - Control_low	-0.818267	0.421963	0.818329	low	0.374726	0.0870723
Histone.H2A.(phospho.T120)	LAMA_low - Control_low	-0.233753	0.187882	0.818329	low	0.726114	0.0870723
Histone.H2A.X	LAMA_low - Control_low	-0.3034	0.630397	0.892485	low	0.200386	0.0493991
Histone.H2B.(acetyl.K5)	LAMA_low - Control_low	0.0299708	0.92303	0.974231	low	0.0347842	0.0113379
Histone.H3	LAMA_low - Control_low	-0.383829	0.671711	0.904469	low	0.172817	0.0436065
Histone.H3.(acetyl.K14)	LAMA_low - Control_low	-0.201163	0.719004	0.92905	low	0.143269	0.0319608
Histone.H3.(acetyl.K18)	LAMA_low - Control_low	-0.442379	0.645525	0.893635	low	0.190087	0.0488398
Histone.H3.(acetyl.K27)	LAMA_low - Control_low	-0.351112	0.426923	0.818329	low	0.36965	0.0870723
Histone.H3.(acetyl.K9)	LAMA_low - Control_low	-0.232534	0.779987	0.940958	low	0.107913	0.0264297
Histone.H3.(di.methyl.K4)	LAMA_low - Control_low	-0.333884	0.614794	0.892485	low	0.21127	0.0493991
Histone.H3.(di.methyl.K79)	LAMA_low - Control_low	-0.478235	0.405909	0.818329	low	0.391572	0.0870723
Histone.H3.(mono.methyl.K4)	LAMA_low - Control_low	-0.715955	0.4124	0.818329	low	0.384681	0.0870723
Histone.H3.(phospho.S10)	LAMA_low - Control_low	-0.177737	0.82259	0.94409	low	0.0848166	0.0249865
Histone.H3.(phospho.S28)	LAMA_low - Control_low	-0.542603	0.582409	0.878964	low	0.234772	0.0560287
Histone.H3.(tri.methyl.K27)	LAMA_low - Control_low	0.241257	0.234167	0.818329	low	0.630474	0.0870723
Histone.H3.(tri.methyl.K36)	LAMA_low - Control_low	0.115355	0.417608	0.818329	low	0.379232	0.0870723
Histone.H3.(tri.methyl.K9)	LAMA_low - Control_low	-0.934053	0.380187	0.818329	low	0.420003	0.0870723
HLA.A	LAMA_low - Control_low	0.906169	0.35058	0.818329	low	0.455213	0.0870723
HLA.B7	LAMA_low - Control_low	0.320522	0.443893	0.820967	low	0.352721	0.0856744
HLA.E	LAMA_low - Control_low	0.483965	0.486091	0.844418	low	0.313282	0.0734423
HLA.F	LAMA_low - Control_low	0.0622204	0.801546	0.940958	low	0.0960713	0.0264297
HLA.G	LAMA_low - Control_low	0.239735	0.333752	0.818329	low	0.476576	0.0870723
HLA-C	LAMA_low - Control_low	0.00109671	0.997774	0.997774	low	0.000967988	0.000967988
HLA-DPB1	LAMA_low - Control_low	0.91597	0.149867	0.818329	low	0.824294	0.0870723
HLA-DR	LAMA_low - Control_low	0.498188	0.35788	0.818329	low	0.446263	0.0870723
HMGB1	LAMA_low - Control_low	0.205107	0.728464	0.934267	low	0.137592	0.029529
HMGB2	LAMA_low - Control_low	0.216162	0.560015	0.875951	low	0.2518	0.0575202
Hsp27	LAMA_low - Control_low	-0.547917	0.0631283	0.818329	high	1.19978	0.0870723
Hsp27.(phospho.S78)	LAMA_low - Control_low	0.0490194	0.949166	0.98466	low	0.022658	0.00671389
Hsp70	LAMA_low - Control_low	-0.543648	0.0199534	0.818329	high	1.69998	0.0870723
Hsp90	LAMA_low - Control_low	0.0130179	0.950836	0.98466	low	0.0218943	0.00671389
HuR./.ELAVL1	LAMA_low - Control_low	-1.4436	0.121433	0.818329	low	0.915662	0.0870723
ICAM1	LAMA_low - Control_low	0.123633	0.383476	0.818329	low	0.416262	0.0870723
ICOS	LAMA_low - Control_low	0.105317	0.431349	0.818329	low	0.365171	0.0870723
IDH1	LAMA_low - Control_low	0.0162859	0.916912	0.974231	low	0.0376724	0.0113379
IDH2	LAMA_low - Control_low	-0.478825	0.302925	0.818329	low	0.518665	0.0870723
IFIT1	LAMA_low - Control_low	0.33484	0.218121	0.818329	low	0.661303	0.0870723
IFNGR1	LAMA_low - Control_low	-0.0739555	0.795006	0.940958	low	0.0996294	0.0264297
IGF1.Receptor	LAMA_low - Control_low	-1.22072	0.151518	0.818329	low	0.819537	0.0870723
IGF2BP1/IMP1	LAMA_low - Control_low	0.173955	0.440398	0.820967	low	0.356155	0.0856744
Ikaros	LAMA_low - Control_low	0.0682247	0.623809	0.892485	low	0.204949	0.0493991
IKB.alpha	LAMA_low - Control_low	0.35227	0.38781	0.818329	low	0.411382	0.0870723
IKK.alpha	LAMA_low - Control_low	0.0427959	0.899543	0.960285	low	0.045978	0.0176001
IKK.beta	LAMA_low - Control_low	0.098501	0.429643	0.818329	low	0.366892	0.0870723
IKK.gamma/NEMO	LAMA_low - Control_low	0.267048	0.327355	0.818329	low	0.484981	0.0870723
IKKi/IKKe	LAMA_low - Control_low	-0.118874	0.740591	0.937974	low	0.130421	0.0278093
IL-1.alpha	LAMA_low - Control_low	-0.0500517	0.790962	0.940958	low	0.101844	0.0264297
IL-1.beta	LAMA_low - Control_low	-0.0607665	0.615651	0.892485	low	0.210666	0.0493991
IL-12A	LAMA_low - Control_low	0.0515917	0.7943	0.940958	low	0.100015	0.0264297
IL-12RB1	LAMA_low - Control_low	0.074037	0.560433	0.875951	low	0.251477	0.0575202
IL-15RA	LAMA_low - Control_low	-0.0923712	0.54672	0.875951	low	0.262235	0.0575202
IL-18	LAMA_low - Control_low	0.0441697	0.73073	0.934267	low	0.136243	0.029529
IL-1RA	LAMA_low - Control_low	0.0849803	0.64217	0.893635	low	0.19235	0.0488398
IL-2.Receptor.alpha	LAMA_low - Control_low	0.164949	0.395525	0.818329	low	0.402827	0.0870723
IL22.RA2/IL-22BP	LAMA_low - Control_low	0.13017	0.361454	0.818329	low	0.441947	0.0870723
IL-22RA1	LAMA_low - Control_low	0.100088	0.643296	0.893635	low	0.191589	0.0488398
IL-2RG	LAMA_low - Control_low	-0.0832726	0.622252	0.892485	low	0.206033	0.0493991
IL-33	LAMA_low - Control_low	0.493551	0.191864	0.818329	low	0.717007	0.0870723
IL3RA/CD123	LAMA_low - Control_low	0.293558	0.312648	0.818329	low	0.504944	0.0870723
IL4	LAMA_low - Control_low	0.919979	0.0351072	0.818329	high	1.4546	0.0870723
IL-5RA	LAMA_low - Control_low	0.123039	0.380924	0.818329	low	0.419161	0.0870723
IL-6R	LAMA_low - Control_low	0.0804016	0.569793	0.875951	low	0.244283	0.0575202
IMP3	LAMA_low - Control_low	0.43564	0.140847	0.818329	low	0.851251	0.0870723
Indoleamine.2_3-dioxygenase	LAMA_low - Control_low	0.0281858	0.838618	0.952975	low	0.0764356	0.0209183
iNOS	LAMA_low - Control_low	0.0180378	0.925096	0.974231	low	0.0338131	0.0113379
Insulin	LAMA_low - Control_low	-0.101707	0.537277	0.875168	low	0.269802	0.0579088
Insulin.Receptor.alpha	LAMA_low - Control_low	-0.30422	0.2117	0.818329	low	0.674279	0.0870723
Insulin.Receptor.beta	LAMA_low - Control_low	-0.169632	0.354939	0.818329	low	0.449846	0.0870723
Integrin.alpha.5	LAMA_low - Control_low	0.965613	0.291536	0.818329	low	0.535308	0.0870723
Integrin.alpha.6	LAMA_low - Control_low	0.815589	0.124317	0.818329	low	0.90547	0.0870723
Integrin.beta.1	LAMA_low - Control_low	0.207644	0.211512	0.818329	low	0.674665	0.0870723
Interferon.gamma	LAMA_low - Control_low	0.17728	0.292318	0.818329	low	0.534145	0.0870723
IRF3	LAMA_low - Control_low	0.293379	0.229069	0.818329	low	0.640034	0.0870723
IRF4	LAMA_low - Control_low	0.0422185	0.844245	0.957478	low	0.0735313	0.0188714
IRF5	LAMA_low - Control_low	0.172565	0.273085	0.818329	low	0.563702	0.0870723
ISG15	LAMA_low - Control_low	0.225226	0.158283	0.818329	low	0.800566	0.0870723
JAK3	LAMA_low - Control_low	0.172435	0.294867	0.818329	low	0.530374	0.0870723
JNK1.+.JNK2.+.JNK3.(phospho.T183+T183+T221)	LAMA_low - Control_low	0.473747	0.456665	0.830958	low	0.340402	0.0804211
JunD	LAMA_low - Control_low	0.341452	0.25641	0.818329	low	0.591065	0.0870723
KDM3A./.JHDM2A	LAMA_low - Control_low	0.0822791	0.535222	0.874297	low	0.271466	0.0583413
Ki67	LAMA_low - Control_low	0.0746532	0.764212	0.940958	low	0.116786	0.0264297
KIR2DL1.+.KIR2DL2	LAMA_low - Control_low	0.0998515	0.589917	0.881045	low	0.229209	0.0550018
KIR2DL3	LAMA_low - Control_low	0.0267113	0.854785	0.960081	low	0.0681429	0.0176922
KIR3DL1.+.KIR3DS1	LAMA_low - Control_low	0.00573801	0.96337	0.985812	low	0.016207	0.00620576
KMT6./.EZH2	LAMA_low - Control_low	-0.00803973	0.961983	0.985812	low	0.0168327	0.00620576
KMT6/EZH2.(phospho.T487)	LAMA_low - Control_low	-0.108751	0.892695	0.960081	low	0.049297	0.0176922
Lactate.Dehydrogenase	LAMA_low - Control_low	0.0615395	0.891048	0.960081	low	0.050099	0.0176922
LAG-3	LAMA_low - Control_low	-0.116768	0.615029	0.892485	low	0.211105	0.0493991
Lamin.A.+.Lamin.B1.+.Lamin.C	LAMA_low - Control_low	0.792241	0.116698	0.818329	low	0.932936	0.0870723
LAMP1	LAMA_low - Control_low	0.0440087	0.643656	0.893635	low	0.191346	0.0488398
LAMP2A	LAMA_low - Control_low	0.440958	0.179621	0.818329	low	0.745643	0.0870723
LC3B	LAMA_low - Control_low	0.0504666	0.829965	0.946884	low	0.0809403	0.023703
Lck	LAMA_low - Control_low	0.179454	0.43739	0.820967	low	0.359131	0.0856744
LDL.Receptor	LAMA_low - Control_low	0.149069	0.38499	0.818329	low	0.414551	0.0870723
LEF1	LAMA_low - Control_low	0.135184	0.504216	0.856631	low	0.297383	0.0672062
LILRB3	LAMA_low - Control_low	0.948748	0.128168	0.818329	low	0.892219	0.0870723
Liver.Arginase	LAMA_low - Control_low	0.281884	0.310826	0.818329	low	0.507483	0.0870723
LYVE1	LAMA_low - Control_low	0.226461	0.288666	0.818329	low	0.539605	0.0870723
Macrophage.Inflammatory.Protein.1.alpha./.CCL3	LAMA_low - Control_low	0.144194	0.442062	0.820967	low	0.354517	0.0856744
Macrophage.Inflammatory.Protein.3.alpha	LAMA_low - Control_low	0.0939917	0.642522	0.893635	low	0.192112	0.0488398
Mannose.Receptor	LAMA_low - Control_low	0.173921	0.552667	0.875951	low	0.257537	0.0575202
M-CSF	LAMA_low - Control_low	0.238886	0.408277	0.818329	low	0.389045	0.0870723
MDM2.(phospho.S166)	LAMA_low - Control_low	-0.742522	0.120007	0.818329	low	0.920793	0.0870723
MEK1	LAMA_low - Control_low	0.117795	0.408312	0.818329	low	0.389008	0.0870723
MEK1.(phospho.S298)	LAMA_low - Control_low	-0.143515	0.595821	0.884862	low	0.224884	0.0531242
MEK2	LAMA_low - Control_low	0.0860573	0.770616	0.940958	low	0.113162	0.0264297
MEK4/MKK4.(phospho.S80)	LAMA_low - Control_low	0.417116	0.21196	0.818329	low	0.673746	0.0870723
MEKK3	LAMA_low - Control_low	-0.033898	0.571272	0.875951	low	0.243157	0.0575202
MelanA	LAMA_low - Control_low	-0.455537	0.446867	0.820967	low	0.349821	0.0856744
Melanoma.gp100	LAMA_low - Control_low	-0.086104	0.630003	0.892485	low	0.200657	0.0493991
Met.(c-Met)	LAMA_low - Control_low	-0.437281	0.117068	0.818329	low	0.93156	0.0870723
Met.(c-Met).(phospho.Y1349)	LAMA_low - Control_low	0.00211692	0.992479	0.997313	low	0.00327872	0.00116872
MICA.+.MICB	LAMA_low - Control_low	0.200638	0.418779	0.818329	low	0.378015	0.0870723
MLH1	LAMA_low - Control_low	0.034147	0.829689	0.946884	low	0.0810847	0.023703
MMP1	LAMA_low - Control_low	0.371469	0.355054	0.818329	low	0.449705	0.0870723
MMP14	LAMA_low - Control_low	0.172344	0.697589	0.917881	low	0.1564	0.0372138
MMP3	LAMA_low - Control_low	0.217182	0.329684	0.818329	low	0.481902	0.0870723
MMP7	LAMA_low - Control_low	0.13052	0.634085	0.892485	low	0.197853	0.0493991
MMP8	LAMA_low - Control_low	-0.18307	0.349084	0.818329	low	0.45707	0.0870723
MMP9	LAMA_low - Control_low	0.405493	0.170094	0.818329	low	0.769311	0.0870723
Monoamine.Oxidase.A/MAO-A	LAMA_low - Control_low	-0.850978	0.272131	0.818329	low	0.565222	0.0870723
MRP8	LAMA_low - Control_low	0.306946	0.313885	0.818329	low	0.503229	0.0870723
MS4A2	LAMA_low - Control_low	-0.0417345	0.876497	0.960081	low	0.0572494	0.0176922
MSH2	LAMA_low - Control_low	0.101955	0.652785	0.895679	low	0.18523	0.0478476
MSH6	LAMA_low - Control_low	0.0111257	0.919649	0.974231	low	0.0363777	0.0113379
mTOR	LAMA_low - Control_low	0.0425234	0.804247	0.940958	low	0.0946107	0.0264297
mTOR.(phospho.S2448)	LAMA_low - Control_low	0.402333	0.247753	0.818329	low	0.605981	0.0870723
MUC1	LAMA_low - Control_low	-0.444952	0.344451	0.818329	low	0.462872	0.0870723
Mucin.5AC	LAMA_low - Control_low	0.0058782	0.963524	0.985812	low	0.0161373	0.00620576
Musashi.1./.Msi1	LAMA_low - Control_low	0.161296	0.529314	0.867109	low	0.276287	0.0619262
MX1	LAMA_low - Control_low	0.149909	0.734498	0.934497	low	0.134009	0.0294222
MyD88	LAMA_low - Control_low	0.297165	0.273419	0.818329	low	0.563172	0.0870723
Myeloperoxidase	LAMA_low - Control_low	0.0905992	0.689545	0.917031	low	0.161437	0.0376158
N.Cadherin	LAMA_low - Control_low	-0.142342	0.432647	0.818329	low	0.363867	0.0870723
NAK/TBK1	LAMA_low - Control_low	0.25207	0.287838	0.818329	low	0.540851	0.0870723
Nanog	LAMA_low - Control_low	-0.202596	0.367073	0.818329	low	0.435248	0.0870723
NCAM1	LAMA_low - Control_low	0.215763	0.516508	0.856631	low	0.286923	0.0672062
NCR1	LAMA_low - Control_low	0.00689553	0.976	0.991942	low	0.0105504	0.00351379
Nectin.2	LAMA_low - Control_low	0.329765	0.229998	0.818329	low	0.638275	0.0870723
Nectin-4	LAMA_low - Control_low	0.296074	0.550832	0.875951	low	0.258981	0.0575202
Neutrophil.Elastase	LAMA_low - Control_low	0.214613	0.271425	0.818329	low	0.566349	0.0870723
NFAT2	LAMA_low - Control_low	0.0470039	0.660764	0.900009	low	0.179953	0.0457531
NFkB.p105./.p50	LAMA_low - Control_low	0.28594	0.403635	0.818329	low	0.394011	0.0870723
NF-kB.p65	LAMA_low - Control_low	0.465718	0.302893	0.818329	low	0.51871	0.0870723
NKG2A.+.NKG2E.+.NKG2C	LAMA_low - Control_low	0.0539436	0.695982	0.917867	low	0.157402	0.0372205
NKG2D	LAMA_low - Control_low	0.0370704	0.781814	0.940958	low	0.106896	0.0264297
Notch1	LAMA_low - Control_low	0.188114	0.430051	0.818329	low	0.36648	0.0870723
NQO1	LAMA_low - Control_low	0.0338961	0.860616	0.960081	low	0.0651904	0.0176922
NRF1	LAMA_low - Control_low	0.0660636	0.726739	0.934267	low	0.138621	0.029529
NSD3	LAMA_low - Control_low	-0.143536	0.588366	0.881045	low	0.230353	0.0550018
Occludin	LAMA_low - Control_low	0.00786133	0.965331	0.985906	low	0.0153239	0.00616441
Oct-2	LAMA_low - Control_low	0.00592745	0.983574	0.993946	low	0.00719276	0.00263718
Oct4	LAMA_low - Control_low	-0.322509	0.325809	0.818329	low	0.487037	0.0870723
Osteopontin	LAMA_low - Control_low	0.0511915	0.799117	0.940958	low	0.0973895	0.0264297
p27.KIP.1	LAMA_low - Control_low	0.0876965	0.814186	0.941966	low	0.0892761	0.0259647
p27.KIP.1.(phospho.S10)	LAMA_low - Control_low	0.0742838	0.687693	0.917031	low	0.162605	0.0376158
p38.(phospho.T180)	LAMA_low - Control_low	0.0135956	0.972241	0.991203	low	0.0122261	0.00383732
p38.beta/MAPK11.+.p38.alpha/MAPK14	LAMA_low - Control_low	0.130981	0.527989	0.867109	low	0.277375	0.0619262
p40.-.DeltaNp63	LAMA_low - Control_low	-0.360204	0.194388	0.818329	low	0.711331	0.0870723
p53	LAMA_low - Control_low	-0.181106	0.290803	0.818329	low	0.536402	0.0870723
p53.(acetyl.K373)	LAMA_low - Control_low	-0.157302	0.774571	0.940958	low	0.110939	0.0264297
p53.(phospho.S392)	LAMA_low - Control_low	-0.0840586	0.770817	0.940958	low	0.113049	0.0264297
p53.(phospho.S46)	LAMA_low - Control_low	-0.140031	0.358895	0.818329	low	0.445032	0.0870723
p57.Kip2	LAMA_low - Control_low	0.140076	0.394358	0.818329	low	0.404109	0.0870723
p63	LAMA_low - Control_low	0.143462	0.477045	0.843917	low	0.321441	0.0737003
p73	LAMA_low - Control_low	0.0341254	0.897256	0.960285	low	0.0470835	0.0176001
PAK1	LAMA_low - Control_low	-0.664357	0.263709	0.818329	low	0.578874	0.0870723
PAK1+PAK2+PAK3.(phospho.S141.+.S144.+.S154)	LAMA_low - Control_low	0.177574	0.689529	0.917031	low	0.161447	0.0376158
pan.Cytokeratin	LAMA_low - Control_low	0.294086	0.14336	0.818329	low	0.843572	0.0870723
Pan.Trk	LAMA_low - Control_low	0.472186	0.194852	0.818329	low	0.710296	0.0870723
PARP1	LAMA_low - Control_low	-0.0216016	0.934082	0.974768	low	0.029615	0.0110987
PCNA	LAMA_low - Control_low	0.00518016	0.978141	0.991942	low	0.00959858	0.00351379
PD1	LAMA_low - Control_low	0.533571	0.145024	0.818329	low	0.838561	0.0870723
PDGF.B	LAMA_low - Control_low	0.323493	0.3526	0.818329	low	0.452717	0.0870723
PDGFR.alpha	LAMA_low - Control_low	1.40244	0.182389	0.818329	low	0.739002	0.0870723
PDGFR.alpha.+.PDGFR.beta	LAMA_low - Control_low	1.17532	0.294808	0.818329	low	0.530461	0.0870723
PD-L1	LAMA_low - Control_low	0.12199	0.629147	0.892485	low	0.201248	0.0493991
PD-L2	LAMA_low - Control_low	0.0514633	0.675433	0.9053	low	0.170418	0.0432074
Periostin	LAMA_low - Control_low	1.07996	0.207159	0.818329	low	0.683696	0.0870723
PF4	LAMA_low - Control_low	-0.0717201	0.722323	0.931245	low	0.141269	0.0309358
PI.3.Kinase.catalytic.subunit.alpha/PIK3CA	LAMA_low - Control_low	0.317169	0.391283	0.818329	low	0.407509	0.0870723
PI.3.Kinase.catalytic.subunit.gamma/PI3K-gamma	LAMA_low - Control_low	0.00272649	0.992352	0.997313	low	0.00333418	0.00116872
PI.3.Kinase.p85.alpha	LAMA_low - Control_low	-0.187225	0.372952	0.818329	low	0.428347	0.0870723
PI.3.Kinase.p85.beta	LAMA_low - Control_low	0.257371	0.130331	0.818329	low	0.884953	0.0870723
PKC.beta.1	LAMA_low - Control_low	-0.465498	0.292852	0.818329	low	0.533352	0.0870723
PLCG.2	LAMA_low - Control_low	-0.210426	0.278334	0.818329	low	0.555434	0.0870723
Podoplanin./.gp36	LAMA_low - Control_low	0.0127115	0.924706	0.974231	low	0.0339964	0.0113379
Poliovirus.Receptor/PVR	LAMA_low - Control_low	0.186019	0.559496	0.875951	low	0.252203	0.0575202
PP2A.alpha.+.beta	LAMA_low - Control_low	-0.0736032	0.666358	0.901543	low	0.176292	0.0450134
PRAME	LAMA_low - Control_low	-0.0553532	0.707108	0.926082	low	0.150514	0.0333508
PRAS40	LAMA_low - Control_low	0.0412518	0.748671	0.940958	low	0.125709	0.0264297
PRDM1/Blimp1	LAMA_low - Control_low	-0.0111263	0.960132	0.985812	low	0.0176689	0.00620576
Pro.Caspase-8	LAMA_low - Control_low	0.419242	0.153314	0.818329	low	0.814419	0.0870723
Progesterone.Receptor	LAMA_low - Control_low	0.393128	0.201098	0.818329	low	0.696592	0.0870723
Progesterone.Receptor.(phospho.S190)	LAMA_low - Control_low	0.0107156	0.958014	0.985812	low	0.018628	0.00620576
Prostate.Specific.Antigen	LAMA_low - Control_low	0.110437	0.543615	0.875951	low	0.264709	0.0575202
PSMA	LAMA_low - Control_low	0.257959	0.426295	0.818329	low	0.37029	0.0870723
PTCH2	LAMA_low - Control_low	0.0463399	0.876125	0.960081	low	0.0574339	0.0176922
PTEN	LAMA_low - Control_low	0.199213	0.353692	0.818329	low	0.451375	0.0870723
PTEN.(phospho.T366)	LAMA_low - Control_low	0.445933	0.150029	0.818329	low	0.823825	0.0870723
PTGES2/Gbf1	LAMA_low - Control_low	-0.252466	0.511305	0.856631	low	0.29132	0.0672062
PU.1/Spi1	LAMA_low - Control_low	0.131185	0.693754	0.917031	low	0.158794	0.0376158
Rad51	LAMA_low - Control_low	0.0677892	0.714468	0.927357	low	0.146017	0.0327529
RAGE	LAMA_low - Control_low	-0.0103913	0.941583	0.979041	low	0.0261416	0.0091989
Raptor	LAMA_low - Control_low	-0.166842	0.623999	0.892485	low	0.204816	0.0493991
Ras	LAMA_low - Control_low	-0.0963848	0.58522	0.880893	low	0.232681	0.0550766
Rb	LAMA_low - Control_low	0.223534	0.262916	0.818329	low	0.580182	0.0870723
Rb.(phospho.S608)	LAMA_low - Control_low	-0.016437	0.905266	0.963941	low	0.0432236	0.0159496
Rb.(phospho.S807)	LAMA_low - Control_low	0.0913627	0.54679	0.875951	low	0.262179	0.0575202
Rb.(phospho.T252)	LAMA_low - Control_low	-0.0180914	0.952123	0.98466	low	0.0213069	0.00671389
Rb.(phospho.T356)	LAMA_low - Control_low	-0.116173	0.374885	0.818329	low	0.426102	0.0870723
Rb.(phospho.T373)	LAMA_low - Control_low	0.378782	0.44846	0.821225	low	0.348276	0.085538
Rb.(phospho.T780)	LAMA_low - Control_low	-0.388288	0.206463	0.818329	low	0.685157	0.0870723
Rel.B	LAMA_low - Control_low	0.491478	0.0819686	0.818329	high	1.08635	0.0870723
Ret	LAMA_low - Control_low	0.322906	0.124631	0.818329	low	0.904375	0.0870723
Retinoic.Acid.Receptor.beta	LAMA_low - Control_low	0.0655656	0.856724	0.960081	low	0.0671591	0.0176922
Rho	LAMA_low - Control_low	-0.0926023	0.646526	0.893635	low	0.189414	0.0488398
Rho.A.+.B.+.C	LAMA_low - Control_low	-0.547264	0.177943	0.818329	low	0.749718	0.0870723
ROCK1	LAMA_low - Control_low	0.575396	0.153897	0.818329	low	0.812771	0.0870723
ROCK2.+.ROCK1	LAMA_low - Control_low	0.255169	0.446891	0.820967	low	0.349798	0.0856744
ROS1	LAMA_low - Control_low	0.221782	0.118361	0.818329	low	0.926791	0.0870723
RPS6	LAMA_low - Control_low	0.2079	0.549216	0.875951	low	0.260257	0.0575202
RPS6.(phospho.S235.+.S236)	LAMA_low - Control_low	0.538653	0.691515	0.917031	low	0.160198	0.0376158
RPS6.(phospho.S240.+.S244)	LAMA_low - Control_low	1.03066	0.209055	0.818329	low	0.67974	0.0870723
RSK1.p90	LAMA_low - Control_low	-0.0578632	0.832051	0.947385	low	0.0798499	0.0234734
RSK1.p90.(phospho.T359)	LAMA_low - Control_low	0.240245	0.570866	0.875951	low	0.243466	0.0575202
RUNX1./.AML1.+.RUNX3.+.RUNX2	LAMA_low - Control_low	0.203764	0.220091	0.818329	low	0.657398	0.0870723
S100.beta	LAMA_low - Control_low	0.326583	0.276094	0.818329	low	0.558943	0.0870723
S100A12/CGRP	LAMA_low - Control_low	-0.132369	0.644103	0.893635	low	0.191045	0.0488398
S100A4	LAMA_low - Control_low	1.45378	0.0190667	0.818329	high	1.71972	0.0870723
S100A8.+.S100A9	LAMA_low - Control_low	0.153578	0.575053	0.876345	low	0.240292	0.0573251
S100A9	LAMA_low - Control_low	0.426346	0.254897	0.818329	low	0.593635	0.0870723
S100P	LAMA_low - Control_low	0.356946	0.177308	0.818329	low	0.751273	0.0870723
S6K1	LAMA_low - Control_low	0.211717	0.421298	0.818329	low	0.375411	0.0870723
Scavenging.Receptor.SR-BI	LAMA_low - Control_low	-0.073435	0.570719	0.875951	low	0.243577	0.0575202
SCF	LAMA_low - Control_low	0.207413	0.277276	0.818329	low	0.557088	0.0870723
SDHA	LAMA_low - Control_low	-0.185072	0.731165	0.934267	low	0.135984	0.029529
SFRP1	LAMA_low - Control_low	0.219886	0.177927	0.818329	low	0.749758	0.0870723
SFRP4	LAMA_low - Control_low	0.609182	0.422273	0.818329	low	0.374406	0.0870723
SHP1	LAMA_low - Control_low	-0.662649	0.280435	0.818329	low	0.552168	0.0870723
SHP2	LAMA_low - Control_low	0.0764182	0.784668	0.940958	low	0.105314	0.0264297
SIGLEC5	LAMA_low - Control_low	0.176482	0.581659	0.878964	low	0.235332	0.0560287
SIRT1	LAMA_low - Control_low	-0.0610991	0.816895	0.942852	low	0.0878338	0.0255563
SIRT1.(phospho.S47)	LAMA_low - Control_low	0.0867871	0.743674	0.939807	low	0.128618	0.0269611
SIRT2	LAMA_low - Control_low	0.177992	0.506934	0.856631	low	0.295049	0.0672062
SIRT3	LAMA_low - Control_low	0.699523	0.235311	0.818329	low	0.628357	0.0870723
SLC7A5/LAT1	LAMA_low - Control_low	0.073933	0.787824	0.940958	low	0.103571	0.0264297
Smac/Diablo	LAMA_low - Control_low	-0.0659998	0.877355	0.960081	low	0.0568248	0.0176922
SMAD1.+.SMAD5.+.SMAD9.(phospho.S463.+.S465.+.S467)	LAMA_low - Control_low	0.0403021	0.900162	0.960285	low	0.0456791	0.0176001
Smad2	LAMA_low - Control_low	0.518003	0.134716	0.818329	low	0.87058	0.0870723
Smad2.(phospho.S255)	LAMA_low - Control_low	-0.00962537	0.977843	0.991942	low	0.00973097	0.00351379
Smad2.(phospho.S467)	LAMA_low - Control_low	0.021019	0.936482	0.975502	low	0.0285006	0.0107718
Smad3	LAMA_low - Control_low	0.467173	0.1137	0.818329	low	0.944238	0.0870723
Smad3.(phospho.S423.+.S425)	LAMA_low - Control_low	0.415532	0.171073	0.818329	low	0.76682	0.0870723
Smad4	LAMA_low - Control_low	0.112309	0.567704	0.875951	low	0.245878	0.0575202
SMAD5	LAMA_low - Control_low	0.235913	0.375104	0.818329	low	0.425848	0.0870723
SOCS3	LAMA_low - Control_low	0.1062	0.608817	0.892485	low	0.215513	0.0493991
SOD2/MnSOD	LAMA_low - Control_low	-1.02038	0.0985903	0.818329	high	1.00617	0.0870723
SOD2/MnSOD.(acetyl.K68)	LAMA_low - Control_low	-0.579808	0.120564	0.818329	low	0.918782	0.0870723
Somatostatin.Receptor.2	LAMA_low - Control_low	0.0645854	0.827034	0.946884	low	0.0824768	0.023703
Sonic.Hedgehog	LAMA_low - Control_low	0.559217	0.210887	0.818329	low	0.675951	0.0870723
SOX9	LAMA_low - Control_low	0.2587	0.141299	0.818329	low	0.849861	0.0870723
SQSTM1./.p62	LAMA_low - Control_low	0.27821	0.0108911	0.818329	high	1.96293	0.0870723
Src	LAMA_low - Control_low	-0.426568	0.478753	0.843917	low	0.319889	0.0737003
ST2	LAMA_low - Control_low	0.934837	0.154956	0.818329	low	0.809791	0.0870723
STAT1	LAMA_low - Control_low	0.426226	0.285329	0.818329	low	0.544654	0.0870723
STAT1.(phospho.S727)	LAMA_low - Control_low	-0.141188	0.58059	0.878964	low	0.236131	0.0560287
STAT2	LAMA_low - Control_low	0.44439	0.211171	0.818329	low	0.675366	0.0870723
STAT3	LAMA_low - Control_low	0.311968	0.325903	0.818329	low	0.486912	0.0870723
STAT3.(phospho.Y705)	LAMA_low - Control_low	0.165599	0.512453	0.856631	low	0.290346	0.0672062
STAT5.(phospho.Y694)	LAMA_low - Control_low	-0.0673875	0.797918	0.940958	low	0.0980418	0.0264297
STAT5a	LAMA_low - Control_low	0.477694	0.229957	0.818329	low	0.638353	0.0870723
STAT5b	LAMA_low - Control_low	-0.109418	0.650532	0.89487	low	0.186732	0.0482399
STAT6	LAMA_low - Control_low	-0.426698	0.455346	0.830958	low	0.341658	0.0804211
STAT6.(phospho.Y641)	LAMA_low - Control_low	-0.142792	0.558093	0.875951	low	0.253294	0.0575202
STING	LAMA_low - Control_low	0.658327	0.248716	0.818329	low	0.604297	0.0870723
STK3/MST-2	LAMA_low - Control_low	0.300132	0.213508	0.818329	low	0.670586	0.0870723
Sumo.1	LAMA_low - Control_low	-0.916546	0.194421	0.818329	low	0.711258	0.0870723
Survivin	LAMA_low - Control_low	0.393136	0.140606	0.818329	low	0.851996	0.0870723
Syk	LAMA_low - Control_low	0.0450568	0.756546	0.940958	low	0.121165	0.0264297
Syk.(phospho.Y323)	LAMA_low - Control_low	0.352446	0.244124	0.818329	low	0.61239	0.0870723
Syk.(phospho.Y352).+ZAP70.(phospho.Y319)	LAMA_low - Control_low	-0.0236417	0.921348	0.974231	low	0.0355762	0.0113379
Syndecan-1	LAMA_low - Control_low	-0.112012	0.753484	0.940958	low	0.122926	0.0264297
TAK1	LAMA_low - Control_low	0.213475	0.330528	0.818329	low	0.480792	0.0870723
TAP2	LAMA_low - Control_low	0.428687	0.418391	0.818329	low	0.378418	0.0870723
T-bet./.Tbx21	LAMA_low - Control_low	0.0700779	0.754357	0.940958	low	0.122423	0.0264297
TBR2./.Eomes	LAMA_low - Control_low	0.170855	0.441324	0.820967	low	0.355242	0.0856744
TEF1/TEAD-1	LAMA_low - Control_low	0.167692	0.408722	0.818329	low	0.388572	0.0870723
TGF.beta.1	LAMA_low - Control_low	0.133473	0.540132	0.875951	low	0.2675	0.0575202
Thymidylate.Synthase	LAMA_low - Control_low	0.0331541	0.867531	0.960081	low	0.061715	0.0176922
TIM.3	LAMA_low - Control_low	0.223296	0.235075	0.818329	low	0.628794	0.0870723
Tissue.Factor	LAMA_low - Control_low	0.317429	0.185761	0.818329	low	0.731045	0.0870723
TLR7	LAMA_low - Control_low	0.183271	0.482089	0.843917	low	0.316873	0.0737003
TLR8	LAMA_low - Control_low	0.174423	0.567579	0.875951	low	0.245974	0.0575202
TLR9	LAMA_low - Control_low	0.0274436	0.787748	0.940958	low	0.103613	0.0264297
TMPRSS2	LAMA_low - Control_low	0.148079	0.293576	0.818329	low	0.53228	0.0870723
TMS1/ASC	LAMA_low - Control_low	0.234483	0.554335	0.875951	low	0.256228	0.0575202
TNF.alpha	LAMA_low - Control_low	0.143306	0.576101	0.876345	low	0.239501	0.0573251
TNFAIP3	LAMA_low - Control_low	-0.29479	0.505394	0.856631	low	0.296369	0.0672062
TOMM20	LAMA_low - Control_low	0.0541194	0.855743	0.960081	low	0.0676564	0.0176922
Topoisomerase.I	LAMA_low - Control_low	0.127576	0.482453	0.843917	low	0.316545	0.0737003
Topoisomerase.II.alpha	LAMA_low - Control_low	0.115146	0.415321	0.818329	low	0.381616	0.0870723
Topoisomerase.II.alpha.(phospho.S1106)	LAMA_low - Control_low	0.0756199	0.777337	0.940958	low	0.109391	0.0264297
Topoisomerase.II.alpha.(phospho.T1343)	LAMA_low - Control_low	-0.00244796	0.99116	0.997313	low	0.00385642	0.00116872
TRAF1	LAMA_low - Control_low	-0.0244318	0.928722	0.974768	low	0.0321143	0.0110987
TRAF2	LAMA_low - Control_low	-0.259762	0.264063	0.818329	low	0.578293	0.0870723
TRAF6	LAMA_low - Control_low	0.189297	0.463556	0.834413	low	0.333898	0.0786189
Transferrin.Receptor	LAMA_low - Control_low	0.514122	0.38699	0.818329	low	0.412301	0.0870723
TROP2	LAMA_low - Control_low	-0.0925438	0.711687	0.926082	low	0.147711	0.0333508
Tuberin	LAMA_low - Control_low	-0.38215	0.567497	0.875951	low	0.246036	0.0575202
Tuberin.(phospho.S1254)	LAMA_low - Control_low	-0.0254642	0.882869	0.960081	low	0.054104	0.0176922
Tuberin.(phospho.T1462)	LAMA_low - Control_low	0.236772	0.471795	0.842491	low	0.326246	0.0744345
UBE2C	LAMA_low - Control_low	0.0787508	0.819767	0.942852	low	0.0863097	0.0255563
Ubiquitin	LAMA_low - Control_low	0.267038	0.119474	0.818329	low	0.922725	0.0870723
uPA.Receptor/U-PAR	LAMA_low - Control_low	0.94224	0.243703	0.818329	low	0.61314	0.0870723
Urokinase	LAMA_low - Control_low	-0.0372426	0.882995	0.960081	low	0.054042	0.0176922
VCAM1	LAMA_low - Control_low	0.270039	0.445965	0.820967	low	0.350699	0.0856744
VEGF.Receptor.1	LAMA_low - Control_low	-0.275541	0.662094	0.900009	low	0.179081	0.0457531
VEGF.Receptor.2	LAMA_low - Control_low	0.293862	0.379074	0.818329	low	0.421275	0.0870723
VEGFA	LAMA_low - Control_low	1.08894	0.134281	0.818329	low	0.871985	0.0870723
VEGFD	LAMA_low - Control_low	-0.59379	0.464369	0.834413	low	0.333137	0.0786189
Vimentin	LAMA_low - Control_low	0.434208	0.575257	0.876345	low	0.240138	0.0573251
VISTA	LAMA_low - Control_low	0.509391	0.268653	0.818329	low	0.570808	0.0870723
Von.Willebrand.Factor	LAMA_low - Control_low	0.649784	0.116353	0.818329	low	0.934222	0.0870723
Wee1	LAMA_low - Control_low	0.153428	0.422895	0.818329	low	0.373767	0.0870723
Wee1.(phospho.S642)	LAMA_low - Control_low	-0.116933	0.301013	0.818329	low	0.521415	0.0870723
Wilms.Tumor.Protein	LAMA_low - Control_low	0.147924	0.393949	0.818329	low	0.40456	0.0870723
Wnt3a	LAMA_low - Control_low	0.18045	0.273341	0.818329	low	0.563295	0.0870723
YAP1	LAMA_low - Control_low	0.32603	0.342214	0.818329	low	0.465702	0.0870723
YAP1.(phospho.S127)	LAMA_low - Control_low	0.452958	0.143782	0.818329	low	0.842297	0.0870723
YKL-40/CHI3L1	LAMA_low - Control_low	-0.0184928	0.88446	0.960081	low	0.0533217	0.0176922
ZAP70	LAMA_low - Control_low	0.0860645	0.629463	0.892485	low	0.20103	0.0493991

## Sheet: Fig3B
Antigen	Contrast	Log2.fold.change	P-value	FDR	sig	log10.p	log10.FDR
15.Lipoxygenase.1	LAMA_high - Control_high	0.613641	0.0659342	0.169228	high	1.18089	0.771529
15-PGDH	LAMA_high - Control_high	0.532782	0.0696441	0.169228	high	1.15712	0.771529
2B4	LAMA_high - Control_high	0.41813	0.0741522	0.169228	high	1.12988	0.771529
5.Lipoxygenase/5-LO	LAMA_high - Control_high	0.841172	0.0405723	0.169228	high	1.39177	0.771529
ACE2	LAMA_high - Control_high	0.815779	0.0206598	0.169228	high	1.68487	0.771529
active.YAP1	LAMA_high - Control_high	0.905334	0.0469485	0.169228	high	1.32838	0.771529
Adenosine.Receptor.A2a	LAMA_high - Control_high	0.442935	0.0482416	0.169228	high	1.31658	0.771529
AKT1.(phospho.T450)	LAMA_high - Control_high	0.585065	0.0514298	0.169228	high	1.28878	0.771529
AKT3.+.AKT2.+.AKT1	LAMA_high - Control_high	0.522703	0.003712	0.169228	high	2.43039	0.771529
ALDH1A1	LAMA_high - Control_high	0.691948	0.0467817	0.169228	high	1.32992	0.771529
Aldolase	LAMA_high - Control_high	0.71619	0.0316555	0.169228	high	1.49955	0.771529
Aldolase.B+Aldolase.C	LAMA_high - Control_high	0.765804	0.0316857	0.169228	high	1.49914	0.771529
ALK	LAMA_high - Control_high	0.548206	0.0360642	0.169228	high	1.44292	0.771529
AMPK.alpha.1	LAMA_high - Control_high	0.651262	0.059106	0.169228	high	1.22837	0.771529
Androgen.Receptor	LAMA_high - Control_high	0.780983	0.0274648	0.169228	high	1.56122	0.771529
APC	LAMA_high - Control_high	0.479334	0.0656012	0.169228	high	1.18309	0.771529
APG5L/ATG5	LAMA_high - Control_high	0.691683	0.0683916	0.169228	high	1.165	0.771529
Argonaute-2	LAMA_high - Control_high	0.743069	0.0502376	0.169228	high	1.29897	0.771529
ARID1A	LAMA_high - Control_high	0.748758	0.0438959	0.169228	high	1.35758	0.771529
ARID3A	LAMA_high - Control_high	0.483836	0.0738402	0.169228	high	1.13171	0.771529
ASS1	LAMA_high - Control_high	0.773743	0.0303576	0.169228	high	1.51773	0.771529
ATF2	LAMA_high - Control_high	0.729986	0.0145254	0.169228	high	1.83787	0.771529
ATF3	LAMA_high - Control_high	0.718293	0.049944	0.169228	high	1.30152	0.771529
ATG12	LAMA_high - Control_high	0.808297	0.0181404	0.169228	high	1.74135	0.771529
ATM	LAMA_high - Control_high	0.506182	0.0396444	0.169228	high	1.40182	0.771529
ATM.(phospho.S1981)	LAMA_high - Control_high	0.637114	0.0591564	0.169228	high	1.228	0.771529
ATR.(phospho.S428)	LAMA_high - Control_high	0.871498	0.0543763	0.169228	high	1.26459	0.771529
Aurora.A	LAMA_high - Control_high	0.867555	0.0222176	0.169228	high	1.6533	0.771529
Axl	LAMA_high - Control_high	0.76334	0.0374381	0.169228	high	1.42669	0.771529
Bad	LAMA_high - Control_high	0.709386	0.0303559	0.169228	high	1.51776	0.771529
Bak	LAMA_high - Control_high	0.357603	0.0120798	0.169228	high	1.91794	0.771529
Bax	LAMA_high - Control_high	0.738299	0.0678582	0.169228	high	1.1684	0.771529
Bcl6	LAMA_high - Control_high	0.462765	0.00822688	0.169228	high	2.08476	0.771529
Beclin.1	LAMA_high - Control_high	0.840326	0.0304099	0.169228	high	1.51698	0.771529
beta.2.Microglobulin	LAMA_high - Control_high	0.720496	0.0586264	0.169228	high	1.23191	0.771529
beta.Actin	LAMA_high - Control_high	0.502016	0.0668581	0.169228	high	1.17485	0.771529
beta.Arrestin.1	LAMA_high - Control_high	0.822782	0.0282731	0.169228	high	1.54863	0.771529
beta.glucuronidase.(GUSB)	LAMA_high - Control_high	0.387883	0.0269243	0.169228	high	1.56986	0.771529
BFL-1/GRS	LAMA_high - Control_high	0.761555	0.0208047	0.169228	high	1.68184	0.771529
BRAF	LAMA_high - Control_high	0.591842	0.0635343	0.169228	high	1.19699	0.771529
BRCA1	LAMA_high - Control_high	0.47717	0.0330544	0.169228	high	1.48077	0.771529
Brd4	LAMA_high - Control_high	0.795168	0.0459372	0.169228	high	1.33784	0.771529
c-Jun	LAMA_high - Control_high	0.448665	0.0546049	0.169228	high	1.26277	0.771529
c-Myb.(phospho.S11)	LAMA_high - Control_high	1.06201	0.0693817	0.169228	high	1.15876	0.771529
c-Myc	LAMA_high - Control_high	0.774953	0.0278757	0.169228	high	1.55477	0.771529
c-Myc.(phospho.S62)	LAMA_high - Control_high	0.775054	0.0109552	0.169228	high	1.96038	0.771529
C.Reactive.Protein	LAMA_high - Control_high	0.708422	0.0241979	0.169228	high	1.61622	0.771529
C5./.C5b	LAMA_high - Control_high	1.02068	0.0731213	0.169228	high	1.13596	0.771529
Carbonic.Anhydrase.3/CA3	LAMA_high - Control_high	1.30802	0.00548332	0.169228	high	2.26096	0.771529
Carbonic.Anhydrase.9/CA9	LAMA_high - Control_high	0.604344	0.0199434	0.169228	high	1.7002	0.771529
Caspase-10/CASP-10	LAMA_high - Control_high	0.605059	0.0525273	0.169228	high	1.27962	0.771529
Caspase-3.p12	LAMA_high - Control_high	0.848118	0.0208398	0.169228	high	1.68111	0.771529
Cathepsin.S	LAMA_high - Control_high	0.386663	0.0278349	0.169228	high	1.55541	0.771529
Caveolin-1	LAMA_high - Control_high	1.17069	0.00465645	0.169228	high	2.33195	0.771529
CCR5	LAMA_high - Control_high	0.748253	0.0201566	0.169228	high	1.69558	0.771529
CCR6	LAMA_high - Control_high	0.611798	0.0351108	0.169228	high	1.45456	0.771529
CCR7	LAMA_high - Control_high	0.596667	0.0288315	0.169228	high	1.54013	0.771529
CD14	LAMA_high - Control_high	1.21509	0.0347448	0.169228	high	1.45911	0.771529
CD15	LAMA_high - Control_high	0.682271	0.0695042	0.169228	high	1.15799	0.771529
CD16	LAMA_high - Control_high	0.492921	0.0223606	0.169228	high	1.65052	0.771529
CD163	LAMA_high - Control_high	0.689987	0.0486147	0.169228	high	1.31323	0.771529
CD177	LAMA_high - Control_high	0.529924	0.0194262	0.169228	high	1.71161	0.771529
CD22	LAMA_high - Control_high	0.476712	0.0164992	0.169228	high	1.78254	0.771529
CD27	LAMA_high - Control_high	0.475615	0.0432954	0.169228	high	1.36356	0.771529
CD272/BTLA	LAMA_high - Control_high	0.815969	0.0381875	0.169228	high	1.41808	0.771529
CD28	LAMA_high - Control_high	0.516956	0.0179554	0.169228	high	1.74581	0.771529
CD3.epsilon	LAMA_high - Control_high	0.498798	0.0197963	0.169228	high	1.70342	0.771529
CD31	LAMA_high - Control_high	0.438017	0.0600704	0.169228	high	1.22134	0.771529
CD34	LAMA_high - Control_high	1.38472	0.00881274	0.169228	high	2.05489	0.771529
CD39	LAMA_high - Control_high	0.670578	0.0341431	0.169228	high	1.4667	0.771529
CD40	LAMA_high - Control_high	0.481168	0.0373759	0.169228	high	1.42741	0.771529
CD44	LAMA_high - Control_high	0.385642	0.0526046	0.169228	high	1.27898	0.771529
CD44v6	LAMA_high - Control_high	0.705564	0.0656399	0.169228	high	1.18283	0.771529
CD47	LAMA_high - Control_high	0.892765	0.054803	0.169228	high	1.2612	0.771529
CD63	LAMA_high - Control_high	0.538409	0.0104382	0.169228	high	1.98137	0.771529
CD66b	LAMA_high - Control_high	0.669681	0.0460877	0.169228	high	1.33642	0.771529
CD68	LAMA_high - Control_high	0.856438	0.0445913	0.169228	high	1.35075	0.771529
CD73	LAMA_high - Control_high	0.43359	0.0433306	0.169228	high	1.36321	0.771529
CD79a	LAMA_high - Control_high	0.708718	0.0256675	0.169228	high	1.59062	0.771529
CD8.alpha	LAMA_high - Control_high	0.592037	0.0533201	0.169228	high	1.27311	0.771529
CD83	LAMA_high - Control_high	0.585874	0.0100987	0.169228	high	1.99574	0.771529
CD86	LAMA_high - Control_high	0.359387	0.0481471	0.169228	high	1.31743	0.771529
CD90./.Thy1	LAMA_high - Control_high	0.64951	0.0695433	0.169228	high	1.15774	0.771529
CD99	LAMA_high - Control_high	0.973377	0.0330423	0.169228	high	1.48093	0.771529
CDK1	LAMA_high - Control_high	0.667793	0.0454139	0.169228	high	1.34281	0.771529
CDK1.+.Cdk2.+.Cdk3.(phospho.T14)	LAMA_high - Control_high	0.560977	0.0727813	0.169228	high	1.13798	0.771529
CDK1.+.CDK2.+.CDK3.+.CDK5.(phospho.Y15)	LAMA_high - Control_high	0.618803	0.00993934	0.169228	high	2.00264	0.771529
Cdk2	LAMA_high - Control_high	0.589443	0.044492	0.169228	high	1.35172	0.771529
CDKN2A/p14ARF	LAMA_high - Control_high	0.72583	0.025287	0.169228	high	1.5971	0.771529
CDKN2A/p16INK4a	LAMA_high - Control_high	0.507629	0.0297356	0.169228	high	1.52672	0.771529
Chk1	LAMA_high - Control_high	0.471993	0.0151752	0.169228	high	1.81886	0.771529
Chk2	LAMA_high - Control_high	0.576119	0.0385439	0.169228	high	1.41404	0.771529
cIAP2	LAMA_high - Control_high	0.790602	0.0402301	0.169228	high	1.39545	0.771529
Collagen.I	LAMA_high - Control_high	3.00717	0.0212877	0.169228	high	1.67187	0.771529
CREB.(phospho.S133)	LAMA_high - Control_high	0.593848	0.0644056	0.169228	high	1.19108	0.771529
CREBBP	LAMA_high - Control_high	0.54631	0.0107434	0.169228	high	1.96886	0.771529
CSF-1-R	LAMA_high - Control_high	0.643621	0.0200725	0.169228	high	1.6974	0.771529
CTLA4	LAMA_high - Control_high	0.532407	0.0531217	0.169228	high	1.27473	0.771529
CXCL10/IP-10	LAMA_high - Control_high	0.59768	0.0531962	0.169228	high	1.27412	0.771529
Cyclin.B1	LAMA_high - Control_high	0.652261	0.0639071	0.169228	high	1.19445	0.771529
Cyclin.E1	LAMA_high - Control_high	0.574132	0.0344249	0.169228	high	1.46313	0.771529
Cytokeratin.19	LAMA_high - Control_high	0.550722	0.0668968	0.169228	high	1.17459	0.771529
Cytokeratin.8.(phospho.S431)	LAMA_high - Control_high	0.828867	0.0214225	0.169228	high	1.66913	0.771529
Dihydrofolate.reductase.(DHFR)	LAMA_high - Control_high	0.682748	0.0466279	0.169228	high	1.33135	0.771529
E.Cadherin	LAMA_high - Control_high	0.374323	0.0346343	0.169228	high	1.46049	0.771529
EMR1/ADGRE1	LAMA_high - Control_high	0.844549	0.0300371	0.169228	high	1.52234	0.771529
eNOS	LAMA_high - Control_high	0.764408	0.0297228	0.169228	high	1.52691	0.771529
EpCAM	LAMA_high - Control_high	0.689374	0.061843	0.169228	high	1.20871	0.771529
ErbB2./.HER2	LAMA_high - Control_high	0.7497	0.0401754	0.169228	high	1.39604	0.771529
ErbB2./.HER2.(phospho.Y877)	LAMA_high - Control_high	0.701228	0.0580808	0.169228	high	1.23597	0.771529
ErbB3./.HER3	LAMA_high - Control_high	0.826611	0.0374442	0.169228	high	1.42662	0.771529
ErbB4./.HER4.(phospho.Y1162)	LAMA_high - Control_high	0.424216	0.062777	0.169228	high	1.2022	0.771529
ERK1	LAMA_high - Control_high	1.18343	0.03208	0.169228	high	1.49377	0.771529
ERK2	LAMA_high - Control_high	0.601449	0.0413884	0.169228	high	1.38312	0.771529
Fas	LAMA_high - Control_high	0.719482	0.0299594	0.169228	high	1.52347	0.771529
Fatty.Acid.Synthase	LAMA_high - Control_high	0.64837	0.0681338	0.169228	high	1.16664	0.771529
FGF2	LAMA_high - Control_high	0.703616	0.0165282	0.169228	high	1.78177	0.771529
FOXO1A	LAMA_high - Control_high	0.837517	0.0449244	0.169228	high	1.34752	0.771529
FOXP3	LAMA_high - Control_high	0.607195	0.0291236	0.169228	high	1.53575	0.771529
Galectin.3	LAMA_high - Control_high	0.661057	0.0303669	0.169228	high	1.5176	0.771529
gamma.H2A.X.(phospho.S139)	LAMA_high - Control_high	0.852812	0.0651138	0.169228	high	1.18633	0.771529
GGT1/GGT	LAMA_high - Control_high	0.469602	0.0738034	0.169228	high	1.13192	0.771529
Glucocorticoid.Receptor.(phospho.S226)	LAMA_high - Control_high	0.77831	0.021323	0.169228	high	1.67115	0.771529
Glutathione.Peroxidase.4	LAMA_high - Control_high	0.727058	0.0361636	0.169228	high	1.44173	0.771529
GNLY/Granulysin	LAMA_high - Control_high	0.476231	0.0196678	0.169228	high	1.70624	0.771529
HDAC3	LAMA_high - Control_high	0.309582	0.0708191	0.169228	high	1.14985	0.771529
HDAC4.+.5.+.9	LAMA_high - Control_high	0.434297	0.0710666	0.169228	high	1.14833	0.771529
Heme.Oxygenase.1	LAMA_high - Control_high	0.861196	0.05817	0.169228	high	1.2353	0.771529
Histone.H2A.(phospho.T120)	LAMA_high - Control_high	0.390286	0.0716639	0.169228	high	1.1447	0.771529
Histone.H2B.(acetyl.K5)	LAMA_high - Control_high	0.45365	0.0693776	0.169228	high	1.15878	0.771529
Histone.H3.(tri.methyl.K36)	LAMA_high - Control_high	0.377487	0.0635723	0.169228	high	1.19673	0.771529
HLA.B7	LAMA_high - Control_high	0.648638	0.0337353	0.169228	high	1.47192	0.771529
HLA.F	LAMA_high - Control_high	0.805294	0.0689643	0.169228	high	1.16138	0.771529
HLA.G	LAMA_high - Control_high	0.557968	0.043289	0.169228	high	1.36362	0.771529
HMGB1	LAMA_high - Control_high	0.751449	0.0300185	0.169228	high	1.52261	0.771529
HMGB2	LAMA_high - Control_high	0.524918	0.0619491	0.169228	high	1.20796	0.771529
ICAM1	LAMA_high - Control_high	0.830754	0.009049	0.169228	high	2.0434	0.771529
IDH1	LAMA_high - Control_high	0.579669	0.0335964	0.169228	high	1.47371	0.771529
IGF2BP1/IMP1	LAMA_high - Control_high	0.726574	0.0503739	0.169228	high	1.29779	0.771529
IL-12A	LAMA_high - Control_high	0.56395	0.0640087	0.169228	high	1.19376	0.771529
IL-12RB1	LAMA_high - Control_high	1.05827	0.0185993	0.169228	high	1.7305	0.771529
IL-18	LAMA_high - Control_high	0.451264	0.014422	0.169228	high	1.84097	0.771529
IL-1RA	LAMA_high - Control_high	0.400096	0.0724014	0.169228	high	1.14025	0.771529
IL-33	LAMA_high - Control_high	0.836259	0.0108237	0.169228	high	1.96562	0.771529
IL-6R	LAMA_high - Control_high	0.313817	0.0733643	0.169228	high	1.13452	0.771529
IL22.RA2/IL-22BP	LAMA_high - Control_high	0.412222	0.0308207	0.169228	high	1.51116	0.771529
IMP3	LAMA_high - Control_high	0.388902	0.047927	0.169228	high	1.31942	0.771529
Indoleamine.2_3-dioxygenase	LAMA_high - Control_high	0.473772	0.0627632	0.169228	high	1.20229	0.771529
Insulin	LAMA_high - Control_high	0.413984	0.0727023	0.169228	high	1.13845	0.771529
Integrin.alpha.6	LAMA_high - Control_high	0.98772	0.0357072	0.169228	high	1.44724	0.771529
IRF4	LAMA_high - Control_high	0.327946	0.00527374	0.169228	high	2.27788	0.771529
ISG15	LAMA_high - Control_high	0.418857	0.0410072	0.169228	high	1.38714	0.771529
JunD	LAMA_high - Control_high	0.656226	0.0326945	0.169228	high	1.48553	0.771529
KIR2DL1.+.KIR2DL2	LAMA_high - Control_high	0.357662	0.070718	0.169228	high	1.15047	0.771529
KIR2DL3	LAMA_high - Control_high	0.583705	0.0144063	0.169228	high	1.84145	0.771529
KMT6/EZH2.(phospho.T487)	LAMA_high - Control_high	1.08163	0.0666053	0.169228	high	1.17649	0.771529
Lamin.A.+.Lamin.B1.+.Lamin.C	LAMA_high - Control_high	1.03227	0.0413508	0.169228	high	1.38352	0.771529
LAMP1	LAMA_high - Control_high	0.529683	0.0586507	0.169228	high	1.23173	0.771529
LAMP2A	LAMA_high - Control_high	0.792366	0.0340892	0.169228	high	1.46738	0.771529
LC3B	LAMA_high - Control_high	0.542997	0.0741658	0.169228	high	1.1298	0.771529
LDL.Receptor	LAMA_high - Control_high	0.483839	0.0142501	0.169228	high	1.84618	0.771529
LEF1	LAMA_high - Control_high	0.542301	0.0486969	0.169228	high	1.3125	0.771529
LILRB3	LAMA_high - Control_high	1.94581	0.0190783	0.169228	high	1.71946	0.771529
Liver.Arginase	LAMA_high - Control_high	0.765819	0.0386576	0.169228	high	1.41277	0.771529
M-CSF	LAMA_high - Control_high	0.621508	0.0485595	0.169228	high	1.31373	0.771529
Macrophage.Inflammatory.Protein.1.alpha./.CCL3	LAMA_high - Control_high	0.399737	0.0300545	0.169228	high	1.52209	0.771529
MEK4/MKK4.(phospho.S80)	LAMA_high - Control_high	0.684159	0.031932	0.169228	high	1.49577	0.771529
Melanoma.gp100	LAMA_high - Control_high	0.74399	0.0483535	0.169228	high	1.31557	0.771529
Met.(c-Met).(phospho.Y1349)	LAMA_high - Control_high	0.684412	0.0673673	0.169228	high	1.17155	0.771529
MMP1	LAMA_high - Control_high	0.901929	0.0395801	0.169228	high	1.40252	0.771529
MMP14	LAMA_high - Control_high	0.842074	0.066222	0.169228	high	1.179	0.771529
MSH6	LAMA_high - Control_high	0.547035	0.0356174	0.169228	high	1.44834	0.771529
mTOR.(phospho.S2448)	LAMA_high - Control_high	0.681164	0.0673297	0.169228	high	1.17179	0.771529
MyD88	LAMA_high - Control_high	0.663163	0.0212178	0.169228	high	1.6733	0.771529
NAK/TBK1	LAMA_high - Control_high	0.616807	0.0561542	0.169228	high	1.25062	0.771529
Nectin.2	LAMA_high - Control_high	0.532216	0.0701775	0.169228	high	1.1538	0.771529
NFAT2	LAMA_high - Control_high	0.446211	0.0208102	0.169228	high	1.68172	0.771529
NKG2A.+.NKG2E.+.NKG2C	LAMA_high - Control_high	0.461292	0.0122712	0.169228	high	1.91111	0.771529
NQO1	LAMA_high - Control_high	0.622872	0.0331638	0.169228	high	1.47934	0.771529
p53.(phospho.S392)	LAMA_high - Control_high	0.575524	0.0602657	0.169228	high	1.21993	0.771529
p53.(phospho.S46)	LAMA_high - Control_high	0.379762	0.0590198	0.169228	high	1.229	0.771529
p57.Kip2	LAMA_high - Control_high	0.52743	0.0242369	0.169228	high	1.61552	0.771529
pan.Cytokeratin	LAMA_high - Control_high	0.569528	0.0403685	0.169228	high	1.39396	0.771529
Pan.Trk	LAMA_high - Control_high	0.836112	0.0384873	0.169228	high	1.41468	0.771529
PARP1	LAMA_high - Control_high	0.52578	0.0597625	0.169228	high	1.22357	0.771529
PCNA	LAMA_high - Control_high	0.578071	0.0556708	0.169228	high	1.25437	0.771529
PD-L1	LAMA_high - Control_high	0.484523	0.0674835	0.169228	high	1.1708	0.771529
PD-L2	LAMA_high - Control_high	0.509109	0.00588731	0.169228	high	2.23008	0.771529
PD1	LAMA_high - Control_high	0.898763	0.0286951	0.169228	high	1.54219	0.771529
PDGFR.alpha	LAMA_high - Control_high	1.73725	0.0213344	0.169228	high	1.67092	0.771529
PDGFR.alpha.+.PDGFR.beta	LAMA_high - Control_high	1.44787	0.0328371	0.169228	high	1.48364	0.771529
Periostin	LAMA_high - Control_high	2.52064	0.0545102	0.169228	high	1.26352	0.771529
PF4	LAMA_high - Control_high	0.482601	0.00117618	0.169228	high	2.92952	0.771529
PI.3.Kinase.catalytic.subunit.alpha/PIK3CA	LAMA_high - Control_high	0.946916	0.0484878	0.169228	high	1.31437	0.771529
PI.3.Kinase.p85.alpha	LAMA_high - Control_high	0.616887	0.0311933	0.169228	high	1.50594	0.771529
PRAME	LAMA_high - Control_high	0.55848	0.00784274	0.169228	high	2.10553	0.771529
PRAS40	LAMA_high - Control_high	0.369432	0.0733575	0.169228	high	1.13456	0.771529
Pro.Caspase-8	LAMA_high - Control_high	0.839014	0.0296697	0.169228	high	1.52769	0.771529
Progesterone.Receptor	LAMA_high - Control_high	0.780375	0.0336904	0.169228	high	1.47249	0.771529
Progesterone.Receptor.(phospho.S190)	LAMA_high - Control_high	0.73091	0.0433922	0.169228	high	1.36259	0.771529
PSMA	LAMA_high - Control_high	0.816168	0.0730015	0.169228	high	1.13667	0.771529
PTEN.(phospho.T366)	LAMA_high - Control_high	0.714146	0.0555088	0.169228	high	1.25564	0.771529
Rad51	LAMA_high - Control_high	0.377729	0.0340217	0.169228	high	1.46824	0.771529
RAGE	LAMA_high - Control_high	0.495858	0.0351794	0.169228	high	1.45371	0.771529
Rb	LAMA_high - Control_high	0.450789	0.0610858	0.169228	high	1.21406	0.771529
Rb.(phospho.S608)	LAMA_high - Control_high	0.464553	0.0562311	0.169228	high	1.25002	0.771529
Rb.(phospho.T356)	LAMA_high - Control_high	0.467645	0.0324812	0.169228	high	1.48837	0.771529
ROS1	LAMA_high - Control_high	0.593313	0.0579784	0.169228	high	1.23673	0.771529
RPS6.(phospho.S240.+.S244)	LAMA_high - Control_high	1.19122	0.0380305	0.169228	high	1.41987	0.771529
RSK1.p90.(phospho.T359)	LAMA_high - Control_high	0.627906	0.0537402	0.169228	high	1.2697	0.771529
S100.beta	LAMA_high - Control_high	1.07361	0.010206	0.169228	high	1.99115	0.771529
S100A4	LAMA_high - Control_high	1.30504	0.00697446	0.169228	high	2.15649	0.771529
S100A9	LAMA_high - Control_high	0.726024	0.0258757	0.169228	high	1.58711	0.771529
S100P	LAMA_high - Control_high	0.778234	0.0730611	0.169228	high	1.13631	0.771529
S6K1	LAMA_high - Control_high	0.584197	0.0343424	0.169228	high	1.46417	0.771529
Scavenging.Receptor.SR-BI	LAMA_high - Control_high	0.394473	0.0402814	0.169228	high	1.3949	0.771529
SCF	LAMA_high - Control_high	0.376244	0.0731588	0.169228	high	1.13573	0.771529
SFRP1	LAMA_high - Control_high	0.672884	0.0398225	0.169228	high	1.39987	0.771529
Smad2	LAMA_high - Control_high	0.789941	0.0295167	0.169228	high	1.52993	0.771529
Smad2.(phospho.S255)	LAMA_high - Control_high	0.918695	0.0226289	0.169228	high	1.64534	0.771529
Smad3	LAMA_high - Control_high	0.733806	0.0550315	0.169228	high	1.25939	0.771529
Smad3.(phospho.S423.+.S425)	LAMA_high - Control_high	0.794374	0.0386993	0.169228	high	1.4123	0.771529
Sonic.Hedgehog	LAMA_high - Control_high	1.83157	0.00732665	0.169228	high	2.13509	0.771529
SOX9	LAMA_high - Control_high	0.522531	0.0554891	0.169228	high	1.25579	0.771529
ST2	LAMA_high - Control_high	0.829922	0.0448594	0.169228	high	1.34815	0.771529
STAT1	LAMA_high - Control_high	0.55456	0.0625125	0.169228	high	1.20403	0.771529
STAT2	LAMA_high - Control_high	0.804423	0.0319235	0.169228	high	1.49589	0.771529
STAT3	LAMA_high - Control_high	1.25695	0.0126971	0.169228	high	1.8963	0.771529
STAT3.(phospho.Y705)	LAMA_high - Control_high	0.518141	0.0680219	0.169228	high	1.16735	0.771529
STING	LAMA_high - Control_high	0.936484	0.057278	0.169228	high	1.24201	0.771529
Survivin	LAMA_high - Control_high	0.604647	0.0275925	0.169228	high	1.55921	0.771529
Syk	LAMA_high - Control_high	0.459576	0.0482167	0.169228	high	1.3168	0.771529
Syk.(phospho.Y323)	LAMA_high - Control_high	0.799315	0.0144416	0.169228	high	1.84038	0.771529
TAP2	LAMA_high - Control_high	0.814534	0.0337255	0.169228	high	1.47204	0.771529
TBR2./.Eomes	LAMA_high - Control_high	0.36147	0.0460984	0.169228	high	1.33631	0.771529
TGF.beta.1	LAMA_high - Control_high	0.446293	0.0727623	0.169228	high	1.13809	0.771529
TIM.3	LAMA_high - Control_high	0.519872	0.00798645	0.169228	high	2.09765	0.771529
Tissue.Factor	LAMA_high - Control_high	0.672209	0.0229412	0.169228	high	1.63938	0.771529
TLR9	LAMA_high - Control_high	0.469807	0.0182441	0.169228	high	1.73888	0.771529
Topoisomerase.I	LAMA_high - Control_high	0.379541	0.0386447	0.169228	high	1.41291	0.771529
Topoisomerase.II.alpha.(phospho.T1343)	LAMA_high - Control_high	0.653931	0.057516	0.169228	high	1.24021	0.771529
VCAM1	LAMA_high - Control_high	0.6141	0.0427011	0.169228	high	1.36956	0.771529
VEGFA	LAMA_high - Control_high	1.06512	0.0411573	0.169228	high	1.38555	0.771529
Vimentin	LAMA_high - Control_high	1.26631	0.0435547	0.169228	high	1.36096	0.771529
VISTA	LAMA_high - Control_high	0.633638	0.0679969	0.169228	high	1.16751	0.771529
Wee1.(phospho.S642)	LAMA_high - Control_high	0.460422	0.0644161	0.169228	high	1.19101	0.771529
Wilms.Tumor.Protein	LAMA_high - Control_high	0.457308	0.0486972	0.169228	high	1.3125	0.771529
Wnt3a	LAMA_high - Control_high	0.428303	0.0378149	0.169228	high	1.42234	0.771529
YAP1	LAMA_high - Control_high	0.825725	0.0144536	0.169228	high	1.84002	0.771529
YAP1.(phospho.S127)	LAMA_high - Control_high	0.803676	0.0328312	0.169228	high	1.48371	0.771529
YKL-40/CHI3L1	LAMA_high - Control_high	0.478558	0.0317214	0.169228	high	1.49865	0.771529
ZAP70	LAMA_high - Control_high	0.442502	0.0629613	0.169228	high	1.20093	0.771529
SMAD5	LAMA_high - Control_high	0.508174	0.0748499	0.170113	high	1.12581	0.769261
Cytokeratin.5	LAMA_high - Control_high	0.551636	0.0757126	0.171345	high	1.12083	0.766129
EGFR.(phospho.Y1068)	LAMA_high - Control_high	0.831522	0.0759877	0.171345	high	1.11926	0.766129
CD4	LAMA_high - Control_high	0.546322	0.0782807	0.172062	high	1.10635	0.764316
CD70	LAMA_high - Control_high	0.422597	0.0791225	0.172062	high	1.1017	0.764316
Cyclin.D1	LAMA_high - Control_high	0.602726	0.0776102	0.172062	high	1.11008	0.764316
Cytokeratin.8	LAMA_high - Control_high	0.71084	0.0773257	0.172062	high	1.11168	0.764316
Granzyme.A	LAMA_high - Control_high	0.299317	0.0798608	0.172062	high	1.09767	0.764316
HDAC6	LAMA_high - Control_high	0.698292	0.0798965	0.172062	high	1.09747	0.764316
IRF3	LAMA_high - Control_high	0.550793	0.077432	0.172062	high	1.11108	0.764316
Ki67	LAMA_high - Control_high	0.340996	0.0785959	0.172062	high	1.1046	0.764316
MICA.+.MICB	LAMA_high - Control_high	0.388927	0.0787562	0.172062	high	1.10372	0.764316
NCAM1	LAMA_high - Control_high	0.75406	0.07799	0.172062	high	1.10796	0.764316
NCR1	LAMA_high - Control_high	0.687762	0.0767607	0.172062	high	1.11486	0.764316
uPA.Receptor/U-PAR	LAMA_high - Control_high	0.925569	0.0797329	0.172062	high	1.09836	0.764316
CD103	LAMA_high - Control_high	0.446128	0.0813655	0.173576	high	1.08956	0.76051
MUC1	LAMA_high - Control_high	0.462435	0.0818072	0.173576	high	1.08721	0.76051
Rel.B	LAMA_high - Control_high	0.451053	0.0811103	0.173576	high	1.09092	0.76051
T-bet./.Tbx21	LAMA_high - Control_high	0.935468	0.0815175	0.173576	high	1.08875	0.76051
Cdk4	LAMA_high - Control_high	0.608002	0.0837453	0.174469	high	1.07704	0.758281
COX2./.Cyclooxygenase.2	LAMA_high - Control_high	0.369116	0.0835273	0.174469	high	1.07817	0.758281
CPT1A	LAMA_high - Control_high	0.641588	0.0834739	0.174469	high	1.07845	0.758281
Insulin.Receptor.beta	LAMA_high - Control_high	0.557599	0.0834488	0.174469	high	1.07858	0.758281
ROCK2.+.ROCK1	LAMA_high - Control_high	0.480484	0.0827958	0.174469	high	1.08199	0.758281
Histone.H3.(phospho.S10)	LAMA_high - Control_high	1.12865	0.0845053	0.175095	high	1.07312	0.756727
MSH2	LAMA_high - Control_high	0.454524	0.0846545	0.175095	high	1.07235	0.756727
beta.Tubulin	LAMA_high - Control_high	0.649796	0.0921308	0.175159	high	1.0356	0.756566
Bim	LAMA_high - Control_high	0.554166	0.0879271	0.175159	high	1.05588	0.756566
C4a	LAMA_high - Control_high	1.06523	0.0875804	0.175159	high	1.05759	0.756566
CCL18	LAMA_high - Control_high	0.368795	0.0869049	0.175159	high	1.06096	0.756566
CD11b	LAMA_high - Control_high	0.584688	0.0936478	0.175159	high	1.0285	0.756566
CD18	LAMA_high - Control_high	1.01703	0.0923121	0.175159	high	1.03474	0.756566
CD3D	LAMA_high - Control_high	0.517785	0.092892	0.175159	high	1.03202	0.756566
CD45	LAMA_high - Control_high	0.379562	0.0931653	0.175159	high	1.03075	0.756566
CXCR5	LAMA_high - Control_high	0.371761	0.0906216	0.175159	high	1.04277	0.756566
Cyclophilin.A	LAMA_high - Control_high	0.887072	0.0909012	0.175159	high	1.04143	0.756566
Dnmt1	LAMA_high - Control_high	0.446747	0.0932804	0.175159	high	1.03021	0.756566
EGFR	LAMA_high - Control_high	0.66034	0.0865715	0.175159	high	1.06263	0.756566
ERK1.(phospho.T202).+.ERK2.(phospho.T185)	LAMA_high - Control_high	0.435126	0.0899462	0.175159	high	1.04602	0.756566
GATA3	LAMA_high - Control_high	0.546469	0.0922877	0.175159	high	1.03486	0.756566
Granzyme.B	LAMA_high - Control_high	0.484713	0.0884754	0.175159	high	1.05318	0.756566
Ikaros	LAMA_high - Control_high	0.412589	0.0856264	0.175159	high	1.06739	0.756566
IKK.alpha	LAMA_high - Control_high	0.7751	0.0937814	0.175159	high	1.02788	0.756566
IL-5RA	LAMA_high - Control_high	0.516746	0.0880062	0.175159	high	1.05549	0.756566
KMT6./.EZH2	LAMA_high - Control_high	0.475398	0.0941292	0.175159	high	1.02628	0.756566
MEK1	LAMA_high - Control_high	0.710809	0.0930601	0.175159	high	1.03124	0.756566
MEK2	LAMA_high - Control_high	0.628014	0.0878413	0.175159	high	1.0563	0.756566
Monoamine.Oxidase.A/MAO-A	LAMA_high - Control_high	1.51514	0.0929769	0.175159	high	1.03163	0.756566
NFkB.p105./.p50	LAMA_high - Control_high	0.586255	0.0898636	0.175159	high	1.04642	0.756566
NKG2D	LAMA_high - Control_high	0.431882	0.0853727	0.175159	high	1.06868	0.756566
p27.KIP.1.(phospho.S10)	LAMA_high - Control_high	0.477841	0.0910263	0.175159	high	1.04083	0.756566
Prostate.Specific.Antigen	LAMA_high - Control_high	0.310831	0.0923477	0.175159	high	1.03457	0.756566
Rb.(phospho.S807)	LAMA_high - Control_high	0.414596	0.0878742	0.175159	high	1.05614	0.756566
STAT5a	LAMA_high - Control_high	0.561564	0.0940078	0.175159	high	1.02684	0.756566
Thymidylate.Synthase	LAMA_high - Control_high	0.670483	0.0934252	0.175159	high	1.02954	0.756566
TMS1/ASC	LAMA_high - Control_high	1.01756	0.0925983	0.175159	high	1.0334	0.756566
Von.Willebrand.Factor	LAMA_high - Control_high	0.723833	0.0860372	0.175159	high	1.06531	0.756566
Nectin-4	LAMA_high - Control_high	0.824677	0.0944349	0.175162	high	1.02487	0.756561
FGFR2	LAMA_high - Control_high	0.410768	0.095488	0.175417	high	1.02005	0.755928
LYVE1	LAMA_high - Control_high	0.959815	0.0953751	0.175417	high	1.02057	0.755928
STAT5.(phospho.Y694)	LAMA_high - Control_high	0.491277	0.0953111	0.175417	high	1.02086	0.755928
Interferon.gamma	LAMA_high - Control_high	0.517692	0.096196	0.175869	high	1.01684	0.75481
JAK3	LAMA_high - Control_high	0.525647	0.0965715	0.175869	high	1.01515	0.75481
Ras	LAMA_high - Control_high	0.478188	0.0966517	0.175869	high	1.01479	0.75481
Fibronectin	LAMA_high - Control_high	1.7191	0.0970282	0.175998	high	1.0131	0.754493
BRG1	LAMA_high - Control_high	0.297588	0.102133	0.176301	low	0.990833	0.753745
CD11a	LAMA_high - Control_high	0.484008	0.0995976	0.176301	high	1.00175	0.753745
CD3G	LAMA_high - Control_high	0.497784	0.103129	0.176301	low	0.986617	0.753745
CD94	LAMA_high - Control_high	0.374905	0.100936	0.176301	low	0.995952	0.753745
ERG	LAMA_high - Control_high	0.554309	0.101883	0.176301	low	0.9919	0.753745
FOXO4/AFX	LAMA_high - Control_high	0.694327	0.101283	0.176301	low	0.994465	0.753745
GITR	LAMA_high - Control_high	0.666505	0.100408	0.176301	low	0.998233	0.753745
GRP78.BiP	LAMA_high - Control_high	0.463629	0.0989759	0.176301	high	1.00447	0.753745
GSK3.beta.(phospho.S9)	LAMA_high - Control_high	0.549425	0.102781	0.176301	low	0.988087	0.753745
Hsp27	LAMA_high - Control_high	-0.379113	0.102423	0.176301	low	0.989604	0.753745
IL4	LAMA_high - Control_high	0.801307	0.102165	0.176301	low	0.990697	0.753745
Integrin.beta.1	LAMA_high - Control_high	0.401181	0.100692	0.176301	low	0.997005	0.753745
KDM3A./.JHDM2A	LAMA_high - Control_high	0.280701	0.100318	0.176301	low	0.99862	0.753745
Mannose.Receptor	LAMA_high - Control_high	0.717709	0.100941	0.176301	low	0.995931	0.753745
Myeloperoxidase	LAMA_high - Control_high	0.404405	0.0994369	0.176301	high	1.00245	0.753745
Neutrophil.Elastase	LAMA_high - Control_high	0.567874	0.102569	0.176301	low	0.988982	0.753745
NRF1	LAMA_high - Control_high	0.548015	0.103222	0.176301	low	0.986226	0.753745
Osteopontin	LAMA_high - Control_high	0.388598	0.0977762	0.176301	high	1.00977	0.753745
ROCK1	LAMA_high - Control_high	0.72092	0.103634	0.176301	low	0.984496	0.753745
SLC7A5/LAT1	LAMA_high - Control_high	0.734887	0.103634	0.176301	low	0.9845	0.753745
TRAF1	LAMA_high - Control_high	0.644834	0.0996587	0.176301	high	1.00148	0.753745
BTK	LAMA_high - Control_high	0.498095	0.105017	0.176564	low	0.978741	0.753099
CD40.Ligand	LAMA_high - Control_high	0.431759	0.104685	0.176564	low	0.980117	0.753099
IL-2RG	LAMA_high - Control_high	0.484769	0.104479	0.176564	low	0.980973	0.753099
PTGES2/Gbf1	LAMA_high - Control_high	0.841245	0.104728	0.176564	low	0.979937	0.753099
PTCH2	LAMA_high - Control_high	0.631642	0.105784	0.177334	low	0.975581	0.751208
CD33	LAMA_high - Control_high	0.646825	0.106294	0.177671	low	0.973493	0.750383
Cytokeratin.17	LAMA_high - Control_high	0.414367	0.107306	0.178844	low	0.969375	0.747527
GSK3.beta	LAMA_high - Control_high	0.519377	0.108341	0.179528	low	0.965206	0.745867
MMP9	LAMA_high - Control_high	1.34668	0.108207	0.179528	low	0.965746	0.745867
PI.3.Kinase.p85.beta	LAMA_high - Control_high	0.497924	0.109203	0.180436	low	0.961765	0.743676
2025-10-02	LAMA_high - Control_high	0.816692	0.11035	0.181809	low	0.957227	0.740384
IKK.gamma/NEMO	LAMA_high - Control_high	0.595904	0.111235	0.182743	low	0.953758	0.738158
AKR1B10	LAMA_high - Control_high	0.511605	0.112553	0.183244	low	0.948644	0.73697
Cleaved.PARP1	LAMA_high - Control_high	0.815476	0.112815	0.183244	low	0.947635	0.73697
p27.KIP.1	LAMA_high - Control_high	0.568979	0.112658	0.183244	low	0.948238	0.73697
SIRT1.(phospho.S47)	LAMA_high - Control_high	0.824939	0.11277	0.183244	low	0.947807	0.73697
PTEN	LAMA_high - Control_high	0.353479	0.113738	0.184224	low	0.944093	0.734654
CD134./.OX40L.receptor	LAMA_high - Control_high	0.803509	0.114145	0.184364	low	0.942542	0.734325
TRAF2	LAMA_high - Control_high	0.461474	0.114669	0.184691	low	0.940553	0.733553
GLB1/Beta-galactosidase	LAMA_high - Control_high	0.382514	0.115688	0.18542	low	0.936713	0.731842
ICOS	LAMA_high - Control_high	0.432726	0.116368	0.18542	low	0.934168	0.731842
Integrin.alpha.5	LAMA_high - Control_high	1.09164	0.116412	0.18542	low	0.934003	0.731842
TMPRSS2	LAMA_high - Control_high	0.431588	0.116046	0.18542	low	0.935371	0.731842
Bcl-XL	LAMA_high - Control_high	0.562563	0.118842	0.188769	low	0.925029	0.72407
Glucose.6.Phosphate.Dehydrogenase	LAMA_high - Control_high	0.484032	0.119956	0.189492	low	0.920977	0.72241
Tuberin.(phospho.T1462)	LAMA_high - Control_high	0.754423	0.11977	0.189492	low	0.921652	0.72241
GLP-1R	LAMA_high - Control_high	0.612516	0.120769	0.189882	low	0.918043	0.721516
p53.(acetyl.K373)	LAMA_high - Control_high	0.261098	0.120864	0.189882	low	0.917703	0.721516
PU.1/Spi1	LAMA_high - Control_high	0.806103	0.122749	0.191334	low	0.910982	0.718207
Transferrin.Receptor	LAMA_high - Control_high	0.995508	0.122156	0.191334	low	0.913085	0.718207
Wee1	LAMA_high - Control_high	0.593818	0.122787	0.191334	low	0.910848	0.718207
c-Maf	LAMA_high - Control_high	0.493135	0.124392	0.191511	low	0.905208	0.717806
Cathepsin.G	LAMA_high - Control_high	1.49088	0.124743	0.191511	low	0.903985	0.717806
CD133	LAMA_high - Control_high	0.71512	0.123709	0.191511	low	0.907599	0.717806
ETS1	LAMA_high - Control_high	0.481519	0.126609	0.191511	low	0.897534	0.717806
FADD	LAMA_high - Control_high	0.447785	0.126524	0.191511	low	0.897826	0.717806
Histone.H3.(tri.methyl.K27)	LAMA_high - Control_high	0.529584	0.125352	0.191511	low	0.901868	0.717806
HLA-DR	LAMA_high - Control_high	0.534603	0.125862	0.191511	low	0.900105	0.717806
MS4A2	LAMA_high - Control_high	0.66345	0.126954	0.191511	low	0.896352	0.717806
p63	LAMA_high - Control_high	0.34324	0.124506	0.191511	low	0.904811	0.717806
RPS6.(phospho.S235.+.S236)	LAMA_high - Control_high	1.21884	0.126454	0.191511	low	0.898067	0.717806
S100A12/CGRP	LAMA_high - Control_high	0.883059	0.123631	0.191511	low	0.907874	0.717806
STK3/MST-2	LAMA_high - Control_high	0.492217	0.127125	0.191511	low	0.895771	0.717806
TLR8	LAMA_high - Control_high	0.83329	0.12723	0.191511	low	0.895411	0.717806
Catalase	LAMA_high - Control_high	1.02865	0.127914	0.191538	low	0.893082	0.717746
STAT5b	LAMA_high - Control_high	0.422526	0.127741	0.191538	low	0.893669	0.717746
ErbB4./.HER4+ErbB2./.HER2	LAMA_high - Control_high	0.332514	0.128402	0.19177	low	0.891427	0.71722
LAG-3	LAMA_high - Control_high	0.510601	0.130123	0.193835	low	0.885648	0.712567
Urokinase	LAMA_high - Control_high	0.739029	0.130914	0.19451	low	0.883015	0.711058
Mucin.5AC	LAMA_high - Control_high	0.469483	0.131852	0.195399	low	0.879913	0.709077
SOCS3	LAMA_high - Control_high	0.684904	0.132397	0.195703	low	0.878121	0.708403
Ret	LAMA_high - Control_high	0.617036	0.133476	0.196288	low	0.874597	0.707106
Syndecan-1	LAMA_high - Control_high	0.505103	0.133256	0.196288	low	0.875312	0.707106
CXCR3	LAMA_high - Control_high	0.424053	0.135237	0.1968	low	0.868905	0.705974
CXCR4	LAMA_high - Control_high	0.263033	0.136005	0.1968	low	0.866445	0.705974
Fos.B	LAMA_high - Control_high	0.51566	0.13577	0.1968	low	0.867195	0.705974
Lck	LAMA_high - Control_high	0.525891	0.134515	0.1968	low	0.871228	0.705974
Rb.(phospho.T780)	LAMA_high - Control_high	0.571686	0.13622	0.1968	low	0.865759	0.705974
SHP1	LAMA_high - Control_high	0.827527	0.135444	0.1968	low	0.868239	0.705974
TAK1	LAMA_high - Control_high	0.473737	0.134262	0.1968	low	0.872046	0.705974
Collagen.IV	LAMA_high - Control_high	0.39948	0.137077	0.197418	low	0.863037	0.704613
VEGF.Receptor.1	LAMA_high - Control_high	1.0648	0.137334	0.197418	low	0.862221	0.704613
CD127	LAMA_high - Control_high	0.367546	0.13932	0.197982	low	0.855985	0.703374
CD38	LAMA_high - Control_high	0.375537	0.138643	0.197982	low	0.858102	0.703374
Cytokeratin.14	LAMA_high - Control_high	0.40289	0.139257	0.197982	low	0.856182	0.703374
Poliovirus.Receptor/PVR	LAMA_high - Control_high	0.692823	0.138421	0.197982	low	0.858797	0.703374
SIRT3	LAMA_high - Control_high	0.487715	0.139448	0.197982	low	0.855586	0.703374
CREB	LAMA_high - Control_high	0.532787	0.140461	0.19844	low	0.852445	0.702371
Smad2.(phospho.S467)	LAMA_high - Control_high	0.588782	0.140457	0.19844	low	0.852457	0.702371
CD64	LAMA_high - Control_high	0.39789	0.143369	0.199605	low	0.843546	0.699828
mTOR	LAMA_high - Control_high	0.514571	0.142355	0.199605	low	0.846629	0.699828
NSD3	LAMA_high - Control_high	0.490709	0.141892	0.199605	low	0.848041	0.699828
2025-10-04	LAMA_high - Control_high	0.56759	0.143299	0.199605	low	0.843758	0.699828
Podoplanin./.gp36	LAMA_high - Control_high	0.406914	0.142431	0.199605	low	0.846396	0.699828
Rho	LAMA_high - Control_high	0.376106	0.143208	0.199605	low	0.844033	0.699828
MLH1	LAMA_high - Control_high	0.39462	0.14472	0.201	low	0.839472	0.696804
Macrophage.Inflammatory.Protein.3.alpha	LAMA_high - Control_high	0.249593	0.145461	0.201542	low	0.837255	0.695635
CD11c	LAMA_high - Control_high	0.454399	0.148024	0.201676	low	0.829667	0.695345
Cyclin.A2	LAMA_high - Control_high	0.399993	0.148438	0.201676	low	0.828454	0.695345
FANCI	LAMA_high - Control_high	0.710745	0.147748	0.201676	low	0.830478	0.695345
Glutaminase	LAMA_high - Control_high	0.612079	0.148812	0.201676	low	0.827363	0.695345
Histone.H3.(acetyl.K27)	LAMA_high - Control_high	0.587965	0.149065	0.201676	low	0.826624	0.695345
iNOS	LAMA_high - Control_high	0.476917	0.1476	0.201676	low	0.830915	0.695345
MMP7	LAMA_high - Control_high	0.803443	0.148305	0.201676	low	0.828843	0.695345
SIGLEC5	LAMA_high - Control_high	0.931684	0.148398	0.201676	low	0.828572	0.695345
TRAF6	LAMA_high - Control_high	0.536344	0.148593	0.201676	low	0.828002	0.695345
VEGF.Receptor.2	LAMA_high - Control_high	0.546689	0.146123	0.201676	low	0.83528	0.695345
SMAD1.+.SMAD5.+.SMAD9.(phospho.S463.+.S465.+.S467)	LAMA_high - Control_high	0.54651	0.149804	0.202201	low	0.824476	0.694217
IKB.alpha	LAMA_high - Control_high	0.872342	0.155245	0.208015	low	0.808982	0.681905
IL-2.Receptor.alpha	LAMA_high - Control_high	0.436435	0.155559	0.208015	low	0.808104	0.681905
Occludin	LAMA_high - Control_high	0.329377	0.154981	0.208015	low	0.809721	0.681905
Rb.(phospho.T252)	LAMA_high - Control_high	0.779899	0.155151	0.208015	low	0.809246	0.681905
CD36	LAMA_high - Control_high	0.775285	0.157265	0.209809	low	0.803367	0.678176
AKT1.(phospho.S473)	LAMA_high - Control_high	0.644425	0.159069	0.211313	low	0.798414	0.675074
Smad4	LAMA_high - Control_high	0.398963	0.159128	0.211313	low	0.798254	0.675074
GLP-1	LAMA_high - Control_high	0.430092	0.16153	0.213027	low	0.791747	0.671565
Granzyme.K	LAMA_high - Control_high	0.296006	0.161376	0.213027	low	0.792161	0.671565
IL-1.alpha	LAMA_high - Control_high	0.33166	0.161442	0.213027	low	0.791982	0.671565
Nanog	LAMA_high - Control_high	0.506067	0.16512	0.217264	low	0.782199	0.663013
MDM2.(phospho.S166)	LAMA_high - Control_high	0.911136	0.166662	0.218791	low	0.778164	0.65997
p38.(phospho.T180)	LAMA_high - Control_high	0.506447	0.167095	0.218861	low	0.777036	0.659832
ATG7	LAMA_high - Control_high	0.4621	0.168288	0.219922	low	0.773947	0.657732
RUNX1./.AML1.+.RUNX3.+.RUNX2	LAMA_high - Control_high	0.302086	0.168746	0.22002	low	0.772768	0.657538
PRDM1/Blimp1	LAMA_high - Control_high	0.627172	0.169853	0.220963	low	0.769926	0.655681
Syk.(phospho.Y352).+ZAP70.(phospho.Y319)	LAMA_high - Control_high	0.851407	0.17026	0.220992	low	0.768887	0.655623
CD74	LAMA_high - Control_high	0.364717	0.174378	0.22532	low	0.758508	0.6472
p73	LAMA_high - Control_high	0.81599	0.174152	0.22532	low	0.759072	0.6472
TNF.alpha	LAMA_high - Control_high	0.749707	0.174848	0.22542	low	0.75734	0.647007
Calreticulin	LAMA_high - Control_high	0.54113	0.179336	0.226706	low	0.746333	0.644536
HIF-1.alpha	LAMA_high - Control_high	0.464112	0.178533	0.226706	low	0.748282	0.644536
Hsp27.(phospho.S78)	LAMA_high - Control_high	0.989874	0.179394	0.226706	low	0.746193	0.644536
IRF5	LAMA_high - Control_high	0.401598	0.178356	0.226706	low	0.748711	0.644536
MMP8	LAMA_high - Control_high	0.459671	0.1793	0.226706	low	0.746419	0.644536
Notch1	LAMA_high - Control_high	0.287683	0.176733	0.226706	low	0.752682	0.644536
p38.beta/MAPK11.+.p38.alpha/MAPK14	LAMA_high - Control_high	0.724854	0.178953	0.226706	low	0.747261	0.644536
Somatostatin.Receptor.2	LAMA_high - Control_high	0.715806	0.178431	0.226706	low	0.74853	0.644536
TNFAIP3	LAMA_high - Control_high	0.583489	0.177359	0.226706	low	0.751147	0.644536
IFIT1	LAMA_high - Control_high	0.337442	0.181145	0.228418	low	0.741973	0.64127
CDK1.(phospho.T161).+.CDK2./.CDK3.(phospho.T160)	LAMA_high - Control_high	0.451768	0.182213	0.229261	low	0.739421	0.63967
TROP2	LAMA_high - Control_high	0.738084	0.186677	0.234365	low	0.72891	0.630108
SHP2	LAMA_high - Control_high	0.758175	0.187374	0.234728	low	0.727291	0.629436
S100A8.+.S100A9	LAMA_high - Control_high	1.04176	0.189147	0.236434	low	0.723201	0.626291
IKKi/IKKe	LAMA_high - Control_high	0.356143	0.191748	0.239165	low	0.71727	0.621303
DR5	LAMA_high - Control_high	0.661795	0.192657	0.239779	low	0.715214	0.620188
MEKK3	LAMA_high - Control_high	0.3439	0.19627	0.243748	low	0.707145	0.613059
TLR7	LAMA_high - Control_high	0.415472	0.199202	0.246856	low	0.700706	0.607556
c-Jun.(phospho.S63)	LAMA_high - Control_high	0.414938	0.199789	0.24705	low	0.699429	0.607214
STAT6.(phospho.Y641)	LAMA_high - Control_high	0.628854	0.200759	0.247718	low	0.697325	0.606043
MX1	LAMA_high - Control_high	0.655009	0.20143	0.248013	low	0.695877	0.605526
TEF1/TEAD-1	LAMA_high - Control_high	0.319687	0.202117	0.248328	low	0.694396	0.604974
Rb.(phospho.T373)	LAMA_high - Control_high	0.559845	0.202823	0.248663	low	0.692883	0.604388
ERK1.(phospho.T202.+.Y204).+.ERK2.(phospho.T185.+.Y187)	LAMA_high - Control_high	0.464105	0.205305	0.250638	low	0.687601	0.600954
Topoisomerase.II.alpha	LAMA_high - Control_high	0.336281	0.20526	0.250638	low	0.687696	0.600954
IGF1.Receptor	LAMA_high - Control_high	1.15652	0.206651	0.251509	low	0.684762	0.599447
Insulin.Receptor.alpha	LAMA_high - Control_high	0.323899	0.206893	0.251509	low	0.684254	0.599447
MRP8	LAMA_high - Control_high	1.34594	0.208879	0.253387	low	0.680106	0.596216
CD276	LAMA_high - Control_high	0.876631	0.210562	0.254891	low	0.676621	0.593646
JNK1.+.JNK2.+.JNK3.(phospho.T183+T183+T221)	LAMA_high - Control_high	0.416049	0.211325	0.255278	low	0.675048	0.592987
c-Fos	LAMA_high - Control_high	0.417957	0.212546	0.255678	low	0.672547	0.592307
HDAC1	LAMA_high - Control_high	0.36457	0.21238	0.255678	low	0.672886	0.592307
PI.3.Kinase.catalytic.subunit.gamma/PI3K-gamma	LAMA_high - Control_high	0.329108	0.214715	0.257748	low	0.668137	0.588805
Topoisomerase.II.alpha.(phospho.S1106)	LAMA_high - Control_high	0.719185	0.215479	0.258126	low	0.666595	0.588168
NF-kB.p65	LAMA_high - Control_high	0.66539	0.217512	0.260019	low	0.662517	0.584994
Bcl-2	LAMA_high - Control_high	0.493538	0.218746	0.260953	low	0.660059	0.583438
Actin	LAMA_high - Control_high	0.528427	0.22118	0.262396	low	0.655255	0.581043
Cytokeratin.1	LAMA_high - Control_high	0.459548	0.221325	0.262396	low	0.65497	0.581043
HLA-DPB1	LAMA_high - Control_high	0.384522	0.220805	0.262396	low	0.65599	0.581043
SIRT1	LAMA_high - Control_high	0.673434	0.22392	0.264926	low	0.649906	0.576875
SIRT2	LAMA_high - Control_high	0.525262	0.224899	0.265538	low	0.648012	0.575874
HLA.E	LAMA_high - Control_high	0.590662	0.229086	0.269927	low	0.640001	0.568753
Hexokinase.II	LAMA_high - Control_high	0.489331	0.229975	0.270421	low	0.638319	0.56796
Caspase-3	LAMA_high - Control_high	0.240109	0.231409	0.270999	low	0.635619	0.567033
CCR3	LAMA_high - Control_high	0.757284	0.231333	0.270999	low	0.635762	0.567033
HDAC9	LAMA_high - Control_high	0.305502	0.232875	0.272161	low	0.632878	0.565175
IKK.beta	LAMA_high - Control_high	0.252548	0.236709	0.276081	low	0.625785	0.558964
HuR./.ELAVL1	LAMA_high - Control_high	0.948374	0.237607	0.276567	low	0.624141	0.5582
Sumo.1	LAMA_high - Control_high	0.725186	0.239328	0.278007	low	0.621006	0.555944
CD79b	LAMA_high - Control_high	0.613609	0.242556	0.280991	low	0.615188	0.551308
Cdk6	LAMA_high - Control_high	0.440773	0.242874	0.280991	low	0.61462	0.551308
UBE2C	LAMA_high - Control_high	0.727283	0.246986	0.285174	low	0.607328	0.544889
DUSP6	LAMA_high - Control_high	0.329545	0.247938	0.2857	low	0.605658	0.54409
SOD2/MnSOD.(acetyl.K68)	LAMA_high - Control_high	0.458865	0.251267	0.288827	low	0.599865	0.539362
Tuberin	LAMA_high - Control_high	1.48314	0.251656	0.288827	low	0.599192	0.539362
IL3RA/CD123	LAMA_high - Control_high	0.433541	0.259145	0.296239	low	0.586457	0.528357
MelanA	LAMA_high - Control_high	1.01362	0.258722	0.296239	low	0.587166	0.528357
CD20	LAMA_high - Control_high	0.444812	0.261792	0.298421	low	0.582044	0.525171
IL-1.beta	LAMA_high - Control_high	0.311497	0.262091	0.298421	low	0.581547	0.525171
Tuberin.(phospho.S1254)	LAMA_high - Control_high	0.392255	0.268464	0.305073	low	0.571113	0.515596
CXCR6	LAMA_high - Control_high	0.385858	0.269253	0.305366	low	0.56984	0.51518
N.Cadherin	LAMA_high - Control_high	0.354432	0.275782	0.312154	low	0.559435	0.505631
RPS6	LAMA_high - Control_high	0.389674	0.2878	0.325118	low	0.540909	0.487959
Raptor	LAMA_high - Control_high	0.485709	0.308634	0.34797	low	0.510556	0.458458
SQSTM1./.p62	LAMA_high - Control_high	0.410438	0.310296	0.349159	low	0.508224	0.456977
PAK1+PAK2+PAK3.(phospho.S141.+.S144.+.S154)	LAMA_high - Control_high	0.415842	0.314743	0.353471	low	0.502044	0.451647
Cullin.1/CUL-1	LAMA_high - Control_high	0.338669	0.318869	0.357407	low	0.496388	0.446837
HLA.A	LAMA_high - Control_high	0.797159	0.319955	0.357926	low	0.494911	0.446207
p53	LAMA_high - Control_high	0.355673	0.323612	0.361314	low	0.489975	0.442115
MMP3	LAMA_high - Control_high	0.298627	0.33075	0.368568	low	0.4805	0.433482
Histone.H2A.(acetyl.K5)	LAMA_high - Control_high	-0.239009	0.337416	0.375269	low	0.471835	0.425658
Ubiquitin	LAMA_high - Control_high	0.232807	0.342107	0.379752	low	0.465838	0.4205
c-Kit	LAMA_high - Control_high	0.338689	0.355176	0.3935	low	0.449556	0.405055
Lactate.Dehydrogenase	LAMA_high - Control_high	0.232204	0.370215	0.409372	low	0.431546	0.387882
HLA-C	LAMA_high - Control_high	0.405772	0.372307	0.410896	low	0.429099	0.386269
p40.-.DeltaNp63	LAMA_high - Control_high	0.454869	0.392516	0.432369	low	0.406143	0.364145
IDH2	LAMA_high - Control_high	0.448569	0.393349	0.4324	low	0.405222	0.364115
SDHA	LAMA_high - Control_high	0.506291	0.394048	0.4324	low	0.404451	0.364115
IL-15RA	LAMA_high - Control_high	0.253209	0.402511	0.440846	low	0.395222	0.355713
Glucose.Transporter.GLUT1	LAMA_high - Control_high	1.47896	0.41217	0.449711	low	0.384924	0.347067
TOMM20	LAMA_high - Control_high	0.447132	0.41201	0.449711	low	0.385093	0.347067
alpha.smooth.muscle.Actin	LAMA_high - Control_high	0.931026	0.414927	0.451861	low	0.382029	0.344995
FABP4	LAMA_high - Control_high	0.259324	0.43422	0.471978	low	0.36229	0.326078
Src	LAMA_high - Control_high	-0.607616	0.437237	0.474361	low	0.359283	0.323891
Smac/Diablo	LAMA_high - Control_high	0.411547	0.443869	0.48065	low	0.352745	0.318171
KIR3DL1.+.KIR3DS1	LAMA_high - Control_high	0.221592	0.455693	0.492526	low	0.341327	0.307571
ENO1.+.ENO2.+.ENO3	LAMA_high - Control_high	0.301801	0.469216	0.504397	low	0.328627	0.297227
Hsp90	LAMA_high - Control_high	0.286809	0.469309	0.504397	low	0.328541	0.297227
MEK1.(phospho.S298)	LAMA_high - Control_high	0.300718	0.468739	0.504397	low	0.329068	0.297227
Hsp70	LAMA_high - Control_high	-0.322312	0.471295	0.505587	low	0.326707	0.296204
Hexokinase.1	LAMA_high - Control_high	0.416487	0.473918	0.507454	low	0.324297	0.294603
RSK1.p90	LAMA_high - Control_high	0.16886	0.477707	0.51056	low	0.320838	0.291953
FBP2	LAMA_high - Control_high	-0.572568	0.481942	0.514131	low	0.317005	0.288926
Histone.H3.(phospho.S28)	LAMA_high - Control_high	0.484065	0.485816	0.517304	low	0.313528	0.286254
Histone.H3.(acetyl.K14)	LAMA_high - Control_high	0.215051	0.491951	0.522868	low	0.308078	0.281608
Musashi.1./.Msi1	LAMA_high - Control_high	0.147344	0.493451	0.523495	low	0.306756	0.281087
Histone.H3.(mono.methyl.K4)	LAMA_high - Control_high	-0.134842	0.516498	0.546936	low	0.286931	0.262063
PP2A.alpha.+.beta	LAMA_high - Control_high	-0.279288	0.53018	0.560392	low	0.275577	0.251508
VEGFD	LAMA_high - Control_high	-0.366868	0.531307	0.560554	low	0.274654	0.251383
IL-22RA1	LAMA_high - Control_high	0.0703303	0.534143	0.562513	low	0.272342	0.249867
PLCG.2	LAMA_high - Control_high	0.150182	0.543864	0.571704	low	0.26451	0.242829
SFRP4	LAMA_high - Control_high	0.613347	0.546477	0.573402	low	0.262428	0.241541
CXCL5.+.CXCL6	LAMA_high - Control_high	-0.720739	0.550138	0.576192	low	0.259528	0.239433
Met.(c-Met)	LAMA_high - Control_high	0.317975	0.559943	0.585395	low	0.251856	0.232551
PKC.beta.1	LAMA_high - Control_high	-0.599899	0.568775	0.59355	low	0.245059	0.226543
STAT6	LAMA_high - Control_high	0.251517	0.612603	0.638128	low	0.212821	0.195092
GAPDH	LAMA_high - Control_high	-0.245048	0.617234	0.640952	low	0.20955	0.193175
Histone.H3	LAMA_high - Control_high	0.224441	0.617543	0.640952	low	0.209333	0.193175
AIF	LAMA_high - Control_high	0.342039	0.61969	0.642021	low	0.207825	0.192451
Cyclin.E2	LAMA_high - Control_high	0.162058	0.62085	0.642066	low	0.207013	0.19242
Histone.H3.(acetyl.K18)	LAMA_high - Control_high	0.0563696	0.625697	0.645917	low	0.203636	0.189823
Histone.H3.(tri.methyl.K9)	LAMA_high - Control_high	-0.0890586	0.683166	0.703979	low	0.165474	0.15244
Retinoic.Acid.Receptor.beta	LAMA_high - Control_high	0.083598	0.70336	0.723492	low	0.152822	0.140566
Histone.H3.(acetyl.K9)	LAMA_high - Control_high	0.079583	0.766386	0.786915	low	0.115552	0.104072
Rho.A.+.B.+.C	LAMA_high - Control_high	0.129771	0.775913	0.795277	low	0.110187	0.0994817
Cathepsin.K	LAMA_high - Control_high	0.210857	0.781933	0.800021	low	0.10683	0.0968987
SOD2/MnSOD	LAMA_high - Control_high	0.174438	0.785511	0.802254	low	0.104848	0.0956881
FAK	LAMA_high - Control_high	0.154195	0.788993	0.804381	low	0.102927	0.0945384
Histone.H3.(di.methyl.K4)	LAMA_high - Control_high	0.103025	0.793769	0.807818	low	0.100306	0.0926863
CD45RA	LAMA_high - Control_high	-0.16091	0.839319	0.852665	low	0.0760731	0.0692217
PAK1	LAMA_high - Control_high	0.0884044	0.8553	0.867368	low	0.0678814	0.0617966
PDGF.B	LAMA_high - Control_high	0.0709394	0.873462	0.884227	low	0.0587559	0.0534364
Bid	LAMA_high - Control_high	-0.0778665	0.887835	0.897197	low	0.0516678	0.0471122
IFNGR1	LAMA_high - Control_high	0.050693	0.907483	0.915444	low	0.0421614	0.0383684
HDAC2	LAMA_high - Control_high	-0.0214701	0.92907	0.935578	low	0.0319517	0.0289199
STAT1.(phospho.S727)	LAMA_high - Control_high	-0.0107201	0.947848	0.952819	low	0.0232612	0.0209894
beta.Catenin	LAMA_high - Control_high	0.0367508	0.95282	0.955618	low	0.0209892	0.0197159
Histone.H3.(di.methyl.K79)	LAMA_high - Control_high	0.0236791	0.953956	0.955618	low	0.0204718	0.0197159
Histone.H2A.X	LAMA_high - Control_high	-0.0199893	0.964399	0.964399	low	0.0157433	0.0157433

## Sheet: Fig3C
Antigen	Contrast	Log2.fold.change	P-value	FDR	sig	log10.p	log10.FDR
15.Lipoxygenase.1	LAMA_low - Control_low	0.589101	0.182868	0.998945	low	0.737863	0.00045823
15-PGDH	LAMA_low - Control_low	0.378774	0.38213	0.998945	low	0.417789	0.00045823
2B4	LAMA_low - Control_low	-0.135179	0.830919	0.998945	low	0.0804411	0.00045823
5.Lipoxygenase/5-LO	LAMA_low - Control_low	-0.0585861	0.92987	0.998945	low	0.0315777	0.00045823
ACE2	LAMA_low - Control_low	0.123741	0.790475	0.998945	low	0.102112	0.00045823
Actin	LAMA_low - Control_low	-0.620011	0.309961	0.998945	low	0.508693	0.00045823
active.YAP1	LAMA_low - Control_low	0.154793	0.521174	0.998945	low	0.283017	0.00045823
Adenosine.Receptor.A2a	LAMA_low - Control_low	0.449193	0.392492	0.998945	low	0.406169	0.00045823
AIF	LAMA_low - Control_low	0.230089	0.705712	0.998945	low	0.151372	0.00045823
AKR1B10	LAMA_low - Control_low	0.635558	0.357743	0.998945	low	0.446429	0.00045823
AKT1.(phospho.S473)	LAMA_low - Control_low	-0.416213	0.649097	0.998945	low	0.187691	0.00045823
AKT1.(phospho.T450)	LAMA_low - Control_low	-0.51713	0.404543	0.998945	low	0.393035	0.00045823
AKT3.+.AKT2.+.AKT1	LAMA_low - Control_low	-0.0730566	0.923185	0.998945	low	0.0347113	0.00045823
ALDH1A1	LAMA_low - Control_low	-0.0724257	0.874782	0.998945	low	0.0581001	0.00045823
Aldolase	LAMA_low - Control_low	-0.147699	0.88174	0.998945	low	0.0546597	0.00045823
Aldolase.B+Aldolase.C	LAMA_low - Control_low	-0.152953	0.727068	0.998945	low	0.138425	0.00045823
ALK	LAMA_low - Control_low	0.245842	0.714535	0.998945	low	0.145977	0.00045823
alpha.smooth.muscle.Actin	LAMA_low - Control_low	-0.252584	0.713293	0.998945	low	0.146732	0.00045823
AMPK.alpha.1	LAMA_low - Control_low	0.0457833	0.933184	0.998945	low	0.0300329	0.00045823
Androgen.Receptor	LAMA_low - Control_low	0.553597	0.72213	0.998945	low	0.141385	0.00045823
APC	LAMA_low - Control_low	-0.174678	0.796257	0.998945	low	0.0989468	0.00045823
APG5L/ATG5	LAMA_low - Control_low	-0.72838	0.270871	0.998945	low	0.567237	0.00045823
Argonaute-2	LAMA_low - Control_low	0.960751	0.409405	0.998945	low	0.387847	0.00045823
ARID1A	LAMA_low - Control_low	1.57962	0.256724	0.998945	low	0.590534	0.00045823
ARID3A	LAMA_low - Control_low	-1.06469	0.134947	0.998945	low	0.869838	0.00045823
ASS1	LAMA_low - Control_low	-0.224326	0.781219	0.998945	low	0.107227	0.00045823
ATF2	LAMA_low - Control_low	-0.0651631	0.902178	0.998945	low	0.0447077	0.00045823
ATF3	LAMA_low - Control_low	-0.511301	0.434797	0.998945	low	0.361714	0.00045823
ATG12	LAMA_low - Control_low	0.431541	0.363868	0.998945	low	0.439056	0.00045823
ATG7	LAMA_low - Control_low	0.0416818	0.874779	0.998945	low	0.0581015	0.00045823
ATM	LAMA_low - Control_low	0.347071	0.484112	0.998945	low	0.315054	0.00045823
ATM.(phospho.S1981)	LAMA_low - Control_low	0.0311995	0.918971	0.998945	low	0.0366982	0.00045823
ATR.(phospho.S428)	LAMA_low - Control_low	0.271467	0.739018	0.998945	low	0.131345	0.00045823
Aurora.A	LAMA_low - Control_low	0.797553	0.205824	0.998945	low	0.686505	0.00045823
Axl	LAMA_low - Control_low	-0.221859	0.212551	0.998945	low	0.672537	0.00045823
Bad	LAMA_low - Control_low	0.497415	0.558498	0.998945	low	0.252978	0.00045823
Bak	LAMA_low - Control_low	0.363106	0.504741	0.998945	low	0.296932	0.00045823
Bax	LAMA_low - Control_low	-0.0267639	0.965143	0.998945	low	0.0154084	0.00045823
Bcl-2	LAMA_low - Control_low	-0.423751	0.393516	0.998945	low	0.405038	0.00045823
Bcl6	LAMA_low - Control_low	0.0896895	0.904836	0.998945	low	0.0434304	0.00045823
Bcl-XL	LAMA_low - Control_low	0.289771	0.554581	0.998945	low	0.256035	0.00045823
Beclin.1	LAMA_low - Control_low	0.336226	0.627622	0.998945	low	0.202302	0.00045823
beta.2.Microglobulin	LAMA_low - Control_low	0.384533	0.59919	0.998945	low	0.222435	0.00045823
beta.Actin	LAMA_low - Control_low	-0.159228	0.696341	0.998945	low	0.157178	0.00045823
beta.Arrestin.1	LAMA_low - Control_low	0.963024	0.0339086	0.998945	high	1.46969	0.00045823
beta.Catenin	LAMA_low - Control_low	-0.438244	0.617249	0.998945	low	0.20954	0.00045823
beta.glucuronidase.(GUSB)	LAMA_low - Control_low	0.506382	0.184955	0.998945	low	0.732933	0.00045823
beta.Tubulin	LAMA_low - Control_low	0.118305	0.836039	0.998945	low	0.0777732	0.00045823
BFL-1/GRS	LAMA_low - Control_low	0.0197488	0.976476	0.998945	low	0.0103382	0.00045823
Bid	LAMA_low - Control_low	0.665541	0.320678	0.998945	low	0.493931	0.00045823
Bim	LAMA_low - Control_low	-0.311614	0.662664	0.998945	low	0.178707	0.00045823
BRAF	LAMA_low - Control_low	-0.744993	0.213731	0.998945	low	0.670132	0.00045823
BRCA1	LAMA_low - Control_low	0.342192	0.528389	0.998945	low	0.277046	0.00045823
Brd4	LAMA_low - Control_low	-0.186609	0.848228	0.998945	low	0.0714873	0.00045823
BRG1	LAMA_low - Control_low	0.242273	0.50448	0.998945	low	0.297156	0.00045823
BTK	LAMA_low - Control_low	-0.858139	0.41502	0.998945	low	0.381931	0.00045823
C.Reactive.Protein	LAMA_low - Control_low	0.206419	0.826845	0.998945	low	0.0825757	0.00045823
C4a	LAMA_low - Control_low	-0.0925842	0.860473	0.998945	low	0.0652628	0.00045823
C5./.C5b	LAMA_low - Control_low	0.0345068	0.95933	0.998945	low	0.0180321	0.00045823
Calreticulin	LAMA_low - Control_low	-0.58656	0.418237	0.998945	low	0.378578	0.00045823
Carbonic.Anhydrase.3/CA3	LAMA_low - Control_low	-0.272258	0.664004	0.998945	low	0.177829	0.00045823
Carbonic.Anhydrase.9/CA9	LAMA_low - Control_low	1.14935	0.0223574	0.998945	high	1.65058	0.00045823
Caspase-10/CASP-10	LAMA_low - Control_low	-0.403955	0.50757	0.998945	low	0.294504	0.00045823
Caspase-3	LAMA_low - Control_low	1.21095	0.0467591	0.998945	high	1.33013	0.00045823
Caspase-3.p12	LAMA_low - Control_low	0.143528	0.796186	0.998945	low	0.0989852	0.00045823
Catalase	LAMA_low - Control_low	-1.25045	0.0100278	0.998945	high	1.9988	0.00045823
Cathepsin.G	LAMA_low - Control_low	0.4965	0.536271	0.998945	low	0.270616	0.00045823
Cathepsin.K	LAMA_low - Control_low	0.410799	0.571899	0.998945	low	0.24268	0.00045823
Cathepsin.S	LAMA_low - Control_low	0.909102	0.226051	0.998945	low	0.645793	0.00045823
Caveolin-1	LAMA_low - Control_low	-1.6152	0.0861501	0.998945	high	1.06474	0.00045823
CCL18	LAMA_low - Control_low	0.427399	0.362934	0.998945	low	0.440172	0.00045823
CCR3	LAMA_low - Control_low	0.490327	0.631516	0.998945	low	0.199615	0.00045823
CCR5	LAMA_low - Control_low	-0.39821	0.485127	0.998945	low	0.314144	0.00045823
CCR6	LAMA_low - Control_low	-0.596917	0.549172	0.998945	low	0.260292	0.00045823
CCR7	LAMA_low - Control_low	0.440744	0.5564	0.998945	low	0.254613	0.00045823
CD103	LAMA_low - Control_low	0.304683	0.602805	0.998945	low	0.219823	0.00045823
CD11a	LAMA_low - Control_low	-0.283722	0.419817	0.998945	low	0.37694	0.00045823
CD11b	LAMA_low - Control_low	0.796377	0.0336082	0.998945	high	1.47356	0.00045823
CD11c	LAMA_low - Control_low	0.100654	0.81105	0.998945	low	0.0909523	0.00045823
CD127	LAMA_low - Control_low	0.502248	0.520266	0.998945	low	0.283774	0.00045823
CD133	LAMA_low - Control_low	-0.041945	0.915346	0.998945	low	0.0384149	0.00045823
CD134./.OX40L.receptor	LAMA_low - Control_low	-0.0380652	0.961565	0.998945	low	0.0170214	0.00045823
CD14	LAMA_low - Control_low	0.0876315	0.850576	0.998945	low	0.070287	0.00045823
CD15	LAMA_low - Control_low	-0.0834125	0.485123	0.998945	low	0.314148	0.00045823
CD16	LAMA_low - Control_low	1.11906	0.330384	0.998945	low	0.480981	0.00045823
CD163	LAMA_low - Control_low	0.0888879	0.941613	0.998945	low	0.0261276	0.00045823
CD177	LAMA_low - Control_low	-0.00134134	0.998355	0.998945	low	0.000714796	0.00045823
CD18	LAMA_low - Control_low	1.90133	0.0624881	0.998945	high	1.2042	0.00045823
CD20	LAMA_low - Control_low	0.273378	0.623132	0.998945	low	0.20542	0.00045823
CD22	LAMA_low - Control_low	0.589451	0.247451	0.998945	low	0.606511	0.00045823
CD27	LAMA_low - Control_low	0.774138	0.257417	0.998945	low	0.589362	0.00045823
CD272/BTLA	LAMA_low - Control_low	-0.0814369	0.883579	0.998945	low	0.0537545	0.00045823
CD276	LAMA_low - Control_low	0.210283	0.707589	0.998945	low	0.150219	0.00045823
CD28	LAMA_low - Control_low	-0.0639114	0.901278	0.998945	low	0.0451412	0.00045823
CD3.epsilon	LAMA_low - Control_low	-0.128837	0.781913	0.998945	low	0.106842	0.00045823
CD31	LAMA_low - Control_low	-0.264648	0.571349	0.998945	low	0.243098	0.00045823
CD33	LAMA_low - Control_low	0.265089	0.612329	0.998945	low	0.213015	0.00045823
CD34	LAMA_low - Control_low	-0.900929	0.27484	0.998945	low	0.56092	0.00045823
CD36	LAMA_low - Control_low	-0.0357063	0.964925	0.998945	low	0.0155063	0.00045823
CD38	LAMA_low - Control_low	0.690536	0.242545	0.998945	low	0.615207	0.00045823
CD39	LAMA_low - Control_low	0.790431	0.633304	0.998945	low	0.198387	0.00045823
CD3D	LAMA_low - Control_low	-0.212487	0.662998	0.998945	low	0.178488	0.00045823
CD3G	LAMA_low - Control_low	0.341085	0.271458	0.998945	low	0.566298	0.00045823
CD4	LAMA_low - Control_low	-0.230275	0.706208	0.998945	low	0.151067	0.00045823
CD40	LAMA_low - Control_low	0.99753	0.21553	0.998945	low	0.666491	0.00045823
CD40.Ligand	LAMA_low - Control_low	0.255228	0.614881	0.998945	low	0.211209	0.00045823
CD44	LAMA_low - Control_low	0.107867	0.643784	0.998945	low	0.19126	0.00045823
CD44v6	LAMA_low - Control_low	-0.497085	0.361168	0.998945	low	0.442291	0.00045823
CD45	LAMA_low - Control_low	1.54717	0.059008	0.998945	high	1.22909	0.00045823
CD45RA	LAMA_low - Control_low	1.33647	0.0533205	0.998945	high	1.27311	0.00045823
CD47	LAMA_low - Control_low	0.119798	0.914862	0.998945	low	0.0386446	0.00045823
CD63	LAMA_low - Control_low	-0.026785	0.965644	0.998945	low	0.0151828	0.00045823
CD64	LAMA_low - Control_low	0.204686	0.697425	0.998945	low	0.156502	0.00045823
CD66b	LAMA_low - Control_low	-0.0712548	0.92139	0.998945	low	0.0355567	0.00045823
CD68	LAMA_low - Control_low	0.283087	0.628627	0.998945	low	0.201607	0.00045823
CD70	LAMA_low - Control_low	0.283087	0.415824	0.998945	low	0.38109	0.00045823
CD73	LAMA_low - Control_low	0.153093	0.867195	0.998945	low	0.0618834	0.00045823
CD74	LAMA_low - Control_low	-0.0412443	0.925026	0.998945	low	0.0338459	0.00045823
CD79a	LAMA_low - Control_low	0.650443	0.408969	0.998945	low	0.388309	0.00045823
CD79b	LAMA_low - Control_low	-0.135472	0.835153	0.998945	low	0.0782339	0.00045823
CD8.alpha	LAMA_low - Control_low	1.14491	0.0419308	0.998945	high	1.37747	0.00045823
CD83	LAMA_low - Control_low	-0.0529993	0.913377	0.998945	low	0.03935	0.00045823
CD86	LAMA_low - Control_low	-0.0243114	0.972427	0.998945	low	0.0121429	0.00045823
CD90./.Thy1	LAMA_low - Control_low	-0.25281	0.702496	0.998945	low	0.153356	0.00045823
CD94	LAMA_low - Control_low	0.756266	0.466734	0.998945	low	0.33093	0.00045823
CD99	LAMA_low - Control_low	0.92716	0.329754	0.998945	low	0.48181	0.00045823
CDK1	LAMA_low - Control_low	-0.292547	0.61559	0.998945	low	0.210708	0.00045823
CDK1.(phospho.T161).+.CDK2./.CDK3.(phospho.T160)	LAMA_low - Control_low	-0.216197	0.785503	0.998945	low	0.104852	0.00045823
CDK1.+.Cdk2.+.Cdk3.(phospho.T14)	LAMA_low - Control_low	0.262066	0.712933	0.998945	low	0.146951	0.00045823
CDK1.+.CDK2.+.CDK3.+.CDK5.(phospho.Y15)	LAMA_low - Control_low	0.125881	0.856791	0.998945	low	0.067125	0.00045823
Cdk2	LAMA_low - Control_low	0.214653	0.673241	0.998945	low	0.171829	0.00045823
Cdk4	LAMA_low - Control_low	-0.0206559	0.946849	0.998945	low	0.0237194	0.00045823
Cdk6	LAMA_low - Control_low	0.318777	0.806227	0.998945	low	0.0935427	0.00045823
CDKN2A/p14ARF	LAMA_low - Control_low	0.137281	0.697456	0.998945	low	0.156483	0.00045823
CDKN2A/p16INK4a	LAMA_low - Control_low	-0.542891	0.61752	0.998945	low	0.209349	0.00045823
c-Fos	LAMA_low - Control_low	0.180637	0.740674	0.998945	low	0.130373	0.00045823
Chk1	LAMA_low - Control_low	-0.184306	0.734714	0.998945	low	0.133882	0.00045823
Chk2	LAMA_low - Control_low	-0.0185902	0.985471	0.998945	low	0.00635595	0.00045823
cIAP2	LAMA_low - Control_low	0.0832698	0.89926	0.998945	low	0.0461146	0.00045823
c-Jun	LAMA_low - Control_low	0.506657	0.412625	0.998945	low	0.384444	0.00045823
c-Jun.(phospho.S63)	LAMA_low - Control_low	-0.125264	0.880181	0.998945	low	0.0554282	0.00045823
c-Kit	LAMA_low - Control_low	-0.618046	0.43784	0.998945	low	0.358684	0.00045823
Cleaved.PARP1	LAMA_low - Control_low	0.519017	0.418345	0.998945	low	0.378466	0.00045823
c-Maf	LAMA_low - Control_low	0.954364	0.334351	0.998945	low	0.475797	0.00045823
c-Myb.(phospho.S11)	LAMA_low - Control_low	0.397252	0.241866	0.998945	low	0.616426	0.00045823
c-Myc	LAMA_low - Control_low	-0.0983846	0.853054	0.998945	low	0.0690237	0.00045823
c-Myc.(phospho.S62)	LAMA_low - Control_low	-0.188669	0.742878	0.998945	low	0.129083	0.00045823
Collagen.I	LAMA_low - Control_low	1.48942	0.368724	0.998945	low	0.433299	0.00045823
Collagen.IV	LAMA_low - Control_low	0.0730703	0.914464	0.998945	low	0.0388332	0.00045823
COX2./.Cyclooxygenase.2	LAMA_low - Control_low	1.03989	0.0669347	0.998945	high	1.17435	0.00045823
CPT1A	LAMA_low - Control_low	0.440386	0.622893	0.998945	low	0.205586	0.00045823
CREB	LAMA_low - Control_low	0.129434	0.868247	0.998945	low	0.0613565	0.00045823
CREB.(phospho.S133)	LAMA_low - Control_low	0.803997	0.170948	0.998945	low	0.767135	0.00045823
CREBBP	LAMA_low - Control_low	-0.211324	0.712987	0.998945	low	0.146918	0.00045823
CSF-1-R	LAMA_low - Control_low	0.488106	0.441461	0.998945	low	0.355108	0.00045823
CTLA4	LAMA_low - Control_low	0.87104	0.300604	0.998945	low	0.522005	0.00045823
Cullin.1/CUL-1	LAMA_low - Control_low	0.833516	0.318754	0.998945	low	0.496545	0.00045823
CXCL10/IP-10	LAMA_low - Control_low	-0.18614	0.787652	0.998945	low	0.103666	0.00045823
CXCL5.+.CXCL6	LAMA_low - Control_low	2.03557	0.0615472	0.998945	high	1.21079	0.00045823
CXCR3	LAMA_low - Control_low	1.36457	0.0512035	0.998945	high	1.2907	0.00045823
CXCR4	LAMA_low - Control_low	1.05491	0.129497	0.998945	low	0.887742	0.00045823
CXCR5	LAMA_low - Control_low	-0.0653606	0.817709	0.998945	low	0.0874014	0.00045823
CXCR6	LAMA_low - Control_low	0.434142	0.551215	0.998945	low	0.258679	0.00045823
Cyclin.A2	LAMA_low - Control_low	0.910909	0.227034	0.998945	low	0.64391	0.00045823
Cyclin.B1	LAMA_low - Control_low	0.123746	0.674307	0.998945	low	0.171142	0.00045823
Cyclin.D1	LAMA_low - Control_low	0.125681	0.805342	0.998945	low	0.0940196	0.00045823
Cyclin.E1	LAMA_low - Control_low	-0.0751291	0.877121	0.998945	low	0.0569405	0.00045823
Cyclin.E2	LAMA_low - Control_low	0.488308	0.191938	0.998945	low	0.716838	0.00045823
Cyclophilin.A	LAMA_low - Control_low	-0.623538	0.148608	0.998945	low	0.827958	0.00045823
Cytokeratin.1	LAMA_low - Control_low	0.399157	0.456015	0.998945	low	0.341021	0.00045823
Cytokeratin.14	LAMA_low - Control_low	0.486324	0.0586227	0.998945	high	1.23193	0.00045823
Cytokeratin.17	LAMA_low - Control_low	-0.16041	0.765166	0.998945	low	0.116244	0.00045823
Cytokeratin.19	LAMA_low - Control_low	1.04203	0.11399	0.998945	low	0.943131	0.00045823
Cytokeratin.5	LAMA_low - Control_low	0.593829	0.143774	0.998945	low	0.842319	0.00045823
Cytokeratin.8	LAMA_low - Control_low	0.31346	0.372608	0.998945	low	0.428748	0.00045823
Cytokeratin.8.(phospho.S431)	LAMA_low - Control_low	-0.210213	0.751547	0.998945	low	0.124044	0.00045823
Dihydrofolate.reductase.(DHFR)	LAMA_low - Control_low	-0.497096	0.387051	0.998945	low	0.412232	0.00045823
Dnmt1	LAMA_low - Control_low	0.548864	0.189712	0.998945	low	0.721905	0.00045823
DR5	LAMA_low - Control_low	-0.738465	0.311632	0.998945	low	0.506357	0.00045823
DUSP6	LAMA_low - Control_low	0.633919	0.175668	0.998945	low	0.755308	0.00045823
E.Cadherin	LAMA_low - Control_low	0.813516	0.119618	0.998945	low	0.922205	0.00045823
EGFR	LAMA_low - Control_low	-0.557831	0.337318	0.998945	low	0.47196	0.00045823
EGFR.(phospho.Y1068)	LAMA_low - Control_low	0.141268	0.838235	0.998945	low	0.0766344	0.00045823
EMR1/ADGRE1	LAMA_low - Control_low	-0.116598	0.898911	0.998945	low	0.0462833	0.00045823
ENO1.+.ENO2.+.ENO3	LAMA_low - Control_low	-0.0251748	0.931067	0.998945	low	0.0310189	0.00045823
eNOS	LAMA_low - Control_low	-0.44202	0.507816	0.998945	low	0.294293	0.00045823
EpCAM	LAMA_low - Control_low	-0.116239	0.880857	0.998945	low	0.0550948	0.00045823
ErbB2./.HER2	LAMA_low - Control_low	0.111549	0.916718	0.998945	low	0.0377643	0.00045823
ErbB2./.HER2.(phospho.Y877)	LAMA_low - Control_low	-0.217666	0.742839	0.998945	low	0.129105	0.00045823
ErbB3./.HER3	LAMA_low - Control_low	-0.416763	0.396229	0.998945	low	0.402054	0.00045823
ErbB4./.HER4.(phospho.Y1162)	LAMA_low - Control_low	-0.386791	0.410598	0.998945	low	0.386583	0.00045823
ErbB4./.HER4+ErbB2./.HER2	LAMA_low - Control_low	0.200765	0.529077	0.998945	low	0.276481	0.00045823
ERG	LAMA_low - Control_low	-0.162655	0.859369	0.998945	low	0.0658201	0.00045823
ERK1	LAMA_low - Control_low	0.211216	0.698593	0.998945	low	0.155776	0.00045823
ERK1.(phospho.T202).+.ERK2.(phospho.T185)	LAMA_low - Control_low	0.254197	0.682169	0.998945	low	0.166108	0.00045823
ERK1.(phospho.T202.+.Y204).+.ERK2.(phospho.T185.+.Y187)	LAMA_low - Control_low	-0.351636	0.416833	0.998945	low	0.380037	0.00045823
ERK2	LAMA_low - Control_low	0.155713	0.77906	0.998945	low	0.108429	0.00045823
ETS1	LAMA_low - Control_low	0.0872099	0.797064	0.998945	low	0.0985067	0.00045823
FABP4	LAMA_low - Control_low	0.0474668	0.91407	0.998945	low	0.0390203	0.00045823
FADD	LAMA_low - Control_low	-0.19094	0.508153	0.998945	low	0.294005	0.00045823
FAK	LAMA_low - Control_low	0.00193598	0.997351	0.998945	low	0.0011519	0.00045823
FANCI	LAMA_low - Control_low	-0.407041	0.595402	0.998945	low	0.225189	0.00045823
Fas	LAMA_low - Control_low	-0.876261	0.221383	0.998945	low	0.654855	0.00045823
Fatty.Acid.Synthase	LAMA_low - Control_low	0.228744	0.772851	0.998945	low	0.111904	0.00045823
FBP2	LAMA_low - Control_low	-0.461155	0.257043	0.998945	low	0.589994	0.00045823
FGF2	LAMA_low - Control_low	-0.542942	0.515016	0.998945	low	0.288179	0.00045823
FGFR2	LAMA_low - Control_low	0.235745	0.523089	0.998945	low	0.281425	0.00045823
Fibronectin	LAMA_low - Control_low	-0.00930955	0.990434	0.998945	low	0.00417428	0.00045823
Fos.B	LAMA_low - Control_low	0.313699	0.704497	0.998945	low	0.152121	0.00045823
FOXO1A	LAMA_low - Control_low	0.393731	0.717175	0.998945	low	0.144375	0.00045823
FOXO4/AFX	LAMA_low - Control_low	0.717872	0.369285	0.998945	low	0.432638	0.00045823
FOXP3	LAMA_low - Control_low	0.337574	0.48409	0.998945	low	0.315074	0.00045823
Galectin.3	LAMA_low - Control_low	0.738865	0.219265	0.998945	low	0.65903	0.00045823
gamma.H2A.X.(phospho.S139)	LAMA_low - Control_low	-0.177054	0.755574	0.998945	low	0.121723	0.00045823
GAPDH	LAMA_low - Control_low	-0.193181	0.470971	0.998945	low	0.327006	0.00045823
GATA3	LAMA_low - Control_low	-0.351959	0.612351	0.998945	low	0.213	0.00045823
GGT1/GGT	LAMA_low - Control_low	0.141816	0.803364	0.998945	low	0.0950874	0.00045823
GITR	LAMA_low - Control_low	-0.00578874	0.992067	0.998945	low	0.00345914	0.00045823
GLB1/Beta-galactosidase	LAMA_low - Control_low	0.500171	0.411826	0.998945	low	0.385287	0.00045823
GLP-1	LAMA_low - Control_low	-0.158923	0.79858	0.998945	low	0.0976818	0.00045823
GLP-1R	LAMA_low - Control_low	0.845437	0.222755	0.998945	low	0.652173	0.00045823
Glucocorticoid.Receptor.(phospho.S226)	LAMA_low - Control_low	0.0194148	0.983162	0.998945	low	0.00737494	0.00045823
Glucose.6.Phosphate.Dehydrogenase	LAMA_low - Control_low	-0.672222	0.166843	0.998945	low	0.777691	0.00045823
Glucose.Transporter.GLUT1	LAMA_low - Control_low	-1.83119	0.174534	0.998945	low	0.758121	0.00045823
Glutaminase	LAMA_low - Control_low	-0.0798967	0.934276	0.998945	low	0.0295249	0.00045823
Glutathione.Peroxidase.4	LAMA_low - Control_low	-0.342088	0.274105	0.998945	low	0.562083	0.00045823
GNLY/Granulysin	LAMA_low - Control_low	0.149522	0.754105	0.998945	low	0.122568	0.00045823
Granzyme.A	LAMA_low - Control_low	0.57044	0.338327	0.998945	low	0.470664	0.00045823
Granzyme.B	LAMA_low - Control_low	0.562119	0.459146	0.998945	low	0.338049	0.00045823
Granzyme.K	LAMA_low - Control_low	0.513581	0.283356	0.998945	low	0.547668	0.00045823
GRP78.BiP	LAMA_low - Control_low	-0.3344	0.428702	0.998945	low	0.367844	0.00045823
GSK3.beta	LAMA_low - Control_low	-0.281264	0.713032	0.998945	low	0.146891	0.00045823
GSK3.beta.(phospho.S9)	LAMA_low - Control_low	0.404492	0.28553	0.998945	low	0.544348	0.00045823
HDAC1	LAMA_low - Control_low	0.392468	0.216078	0.998945	low	0.66539	0.00045823
HDAC2	LAMA_low - Control_low	-0.298529	0.681065	0.998945	low	0.166812	0.00045823
HDAC3	LAMA_low - Control_low	-0.0596748	0.921102	0.998945	low	0.0356923	0.00045823
HDAC4.+.5.+.9	LAMA_low - Control_low	0.390724	0.388303	0.998945	low	0.41083	0.00045823
HDAC6	LAMA_low - Control_low	-0.385953	0.57071	0.998945	low	0.243585	0.00045823
HDAC9	LAMA_low - Control_low	1.21143	0.435089	0.998945	low	0.361421	0.00045823
Heme.Oxygenase.1	LAMA_low - Control_low	0.389137	0.618981	0.998945	low	0.208323	0.00045823
Hexokinase.1	LAMA_low - Control_low	0.955822	0.212254	0.998945	low	0.673144	0.00045823
Hexokinase.II	LAMA_low - Control_low	0.0818931	0.907231	0.998945	low	0.0422821	0.00045823
HIF-1.alpha	LAMA_low - Control_low	-0.158936	0.738361	0.998945	low	0.131731	0.00045823
Histone.H2A.(acetyl.K5)	LAMA_low - Control_low	-0.317906	0.809567	0.998945	low	0.0917473	0.00045823
Histone.H2A.(phospho.T120)	LAMA_low - Control_low	-0.206856	0.728065	0.998945	low	0.13783	0.00045823
Histone.H2A.X	LAMA_low - Control_low	0.549376	0.757941	0.998945	low	0.120365	0.00045823
Histone.H2B.(acetyl.K5)	LAMA_low - Control_low	0.0595439	0.953083	0.998945	low	0.0208693	0.00045823
Histone.H3	LAMA_low - Control_low	0.064257	0.965134	0.998945	low	0.0154125	0.00045823
Histone.H3.(acetyl.K14)	LAMA_low - Control_low	-0.104567	0.896841	0.998945	low	0.0472843	0.00045823
Histone.H3.(acetyl.K18)	LAMA_low - Control_low	-0.495721	0.592951	0.998945	low	0.226981	0.00045823
Histone.H3.(acetyl.K27)	LAMA_low - Control_low	0.44078	0.786469	0.998945	low	0.104319	0.00045823
Histone.H3.(acetyl.K9)	LAMA_low - Control_low	-0.206873	0.826052	0.998945	low	0.0829926	0.00045823
Histone.H3.(di.methyl.K4)	LAMA_low - Control_low	0.443886	0.612808	0.998945	low	0.212676	0.00045823
Histone.H3.(di.methyl.K79)	LAMA_low - Control_low	-0.352056	0.681959	0.998945	low	0.166241	0.00045823
Histone.H3.(mono.methyl.K4)	LAMA_low - Control_low	-0.423189	0.714707	0.998945	low	0.145872	0.00045823
Histone.H3.(phospho.S10)	LAMA_low - Control_low	0.761114	0.405303	0.998945	low	0.39222	0.00045823
Histone.H3.(phospho.S28)	LAMA_low - Control_low	-1.18483	0.328002	0.998945	low	0.484123	0.00045823
Histone.H3.(tri.methyl.K27)	LAMA_low - Control_low	0.907849	0.551347	0.998945	low	0.258575	0.00045823
Histone.H3.(tri.methyl.K36)	LAMA_low - Control_low	0.528824	0.284667	0.998945	low	0.545662	0.00045823
Histone.H3.(tri.methyl.K9)	LAMA_low - Control_low	-0.473954	0.723876	0.998945	low	0.140336	0.00045823
HLA.A	LAMA_low - Control_low	-0.159964	0.886894	0.998945	low	0.0521284	0.00045823
HLA.B7	LAMA_low - Control_low	1.29407	0.389824	0.998945	low	0.409131	0.00045823
HLA.E	LAMA_low - Control_low	0.57307	0.531731	0.998945	low	0.274308	0.00045823
HLA.F	LAMA_low - Control_low	0.393951	0.441473	0.998945	low	0.355096	0.00045823
HLA.G	LAMA_low - Control_low	0.174613	0.414081	0.998945	low	0.382914	0.00045823
HLA-C	LAMA_low - Control_low	-0.876267	0.263945	0.998945	low	0.578487	0.00045823
HLA-DPB1	LAMA_low - Control_low	-0.0568456	0.943556	0.998945	low	0.0252324	0.00045823
HLA-DR	LAMA_low - Control_low	0.89714	0.570499	0.998945	low	0.243745	0.00045823
HMGB1	LAMA_low - Control_low	-0.275704	0.723431	0.998945	low	0.140603	0.00045823
HMGB2	LAMA_low - Control_low	-0.220403	0.752477	0.998945	low	0.123507	0.00045823
Hsp27	LAMA_low - Control_low	-0.486514	0.431976	0.998945	low	0.364541	0.00045823
Hsp27.(phospho.S78)	LAMA_low - Control_low	0.175169	0.802122	0.998945	low	0.0957596	0.00045823
Hsp70	LAMA_low - Control_low	-0.87858	0.28703	0.998945	low	0.542072	0.00045823
Hsp90	LAMA_low - Control_low	-0.403802	0.586202	0.998945	low	0.231953	0.00045823
HuR./.ELAVL1	LAMA_low - Control_low	-3.4319	0.0942397	0.998945	high	1.02577	0.00045823
ICAM1	LAMA_low - Control_low	-0.20705	0.619913	0.998945	low	0.207669	0.00045823
ICOS	LAMA_low - Control_low	0.449491	0.413628	0.998945	low	0.38339	0.00045823
IDH1	LAMA_low - Control_low	0.0867044	0.864593	0.998945	low	0.0631882	0.00045823
IDH2	LAMA_low - Control_low	-0.489554	0.452385	0.998945	low	0.344492	0.00045823
IFIT1	LAMA_low - Control_low	0.553455	0.277883	0.998945	low	0.556138	0.00045823
IFNGR1	LAMA_low - Control_low	0.678721	0.221933	0.998945	low	0.653779	0.00045823
IGF1.Receptor	LAMA_low - Control_low	-2.31432	0.175439	0.998945	low	0.755874	0.00045823
IGF2BP1/IMP1	LAMA_low - Control_low	0.436808	0.531605	0.998945	low	0.274411	0.00045823
Ikaros	LAMA_low - Control_low	0.544729	0.254636	0.998945	low	0.594081	0.00045823
IKB.alpha	LAMA_low - Control_low	0.111052	0.832882	0.998945	low	0.0794163	0.00045823
IKK.alpha	LAMA_low - Control_low	-0.551996	0.504969	0.998945	low	0.296735	0.00045823
IKK.beta	LAMA_low - Control_low	1.09905	0.182537	0.998945	low	0.73865	0.00045823
IKK.gamma/NEMO	LAMA_low - Control_low	-0.196981	0.618486	0.998945	low	0.20867	0.00045823
IKKi/IKKe	LAMA_low - Control_low	-0.308062	0.673374	0.998945	low	0.171743	0.00045823
IL-1.alpha	LAMA_low - Control_low	-0.236562	0.712146	0.998945	low	0.147431	0.00045823
IL-1.beta	LAMA_low - Control_low	0.00425551	0.993203	0.998945	low	0.00296217	0.00045823
IL-12A	LAMA_low - Control_low	0.195054	0.833555	0.998945	low	0.0790659	0.00045823
IL-12RB1	LAMA_low - Control_low	0.453469	0.334073	0.998945	low	0.476158	0.00045823
IL-15RA	LAMA_low - Control_low	0.165591	0.71485	0.998945	low	0.145785	0.00045823
IL-18	LAMA_low - Control_low	-0.0313326	0.933298	0.998945	low	0.0299799	0.00045823
IL-1RA	LAMA_low - Control_low	-0.103055	0.720735	0.998945	low	0.142224	0.00045823
IL-2.Receptor.alpha	LAMA_low - Control_low	0.0914122	0.784608	0.998945	low	0.105347	0.00045823
IL22.RA2/IL-22BP	LAMA_low - Control_low	-0.182623	0.66291	0.998945	low	0.178546	0.00045823
IL-22RA1	LAMA_low - Control_low	0.811132	0.136385	0.998945	low	0.865233	0.00045823
IL-2RG	LAMA_low - Control_low	-0.0887721	0.827825	0.998945	low	0.0820613	0.00045823
IL-33	LAMA_low - Control_low	1.16683	0.262398	0.998945	low	0.58104	0.00045823
IL3RA/CD123	LAMA_low - Control_low	0.0727841	0.92249	0.998945	low	0.0350382	0.00045823
IL4	LAMA_low - Control_low	-0.162086	0.802199	0.998945	low	0.0957181	0.00045823
IL-5RA	LAMA_low - Control_low	1.18231	0.103757	0.998945	low	0.983984	0.00045823
IL-6R	LAMA_low - Control_low	0.15692	0.319777	0.998945	low	0.495152	0.00045823
IMP3	LAMA_low - Control_low	0.07432	0.8863	0.998945	low	0.0524191	0.00045823
Indoleamine.2_3-dioxygenase	LAMA_low - Control_low	-0.0290893	0.947461	0.998945	low	0.0234385	0.00045823
iNOS	LAMA_low - Control_low	-0.706878	0.226999	0.998945	low	0.643976	0.00045823
Insulin	LAMA_low - Control_low	0.00229325	0.99595	0.998945	low	0.0017624	0.00045823
Insulin.Receptor.alpha	LAMA_low - Control_low	-0.246616	0.74524	0.998945	low	0.127704	0.00045823
Insulin.Receptor.beta	LAMA_low - Control_low	-0.517522	0.548931	0.998945	low	0.260482	0.00045823
Integrin.alpha.5	LAMA_low - Control_low	-0.150221	0.897334	0.998945	low	0.047046	0.00045823
Integrin.alpha.6	LAMA_low - Control_low	0.374829	0.505038	0.998945	low	0.296676	0.00045823
Integrin.beta.1	LAMA_low - Control_low	-0.194168	0.610052	0.998945	low	0.214633	0.00045823
Interferon.gamma	LAMA_low - Control_low	-0.267681	0.647193	0.998945	low	0.188966	0.00045823
IRF3	LAMA_low - Control_low	-0.0121183	0.983577	0.998945	low	0.00719168	0.00045823
IRF4	LAMA_low - Control_low	-0.101232	0.776293	0.998945	low	0.109975	0.00045823
IRF5	LAMA_low - Control_low	0.655757	0.272343	0.998945	low	0.564883	0.00045823
ISG15	LAMA_low - Control_low	0.287685	0.515347	0.998945	low	0.2879	0.00045823
JAK3	LAMA_low - Control_low	0.324062	0.709851	0.998945	low	0.148833	0.00045823
JNK1.+.JNK2.+.JNK3.(phospho.T183+T183+T221)	LAMA_low - Control_low	0.698615	0.512409	0.998945	low	0.290383	0.00045823
JunD	LAMA_low - Control_low	-0.786768	0.0951105	0.998945	high	1.02177	0.00045823
KDM3A./.JHDM2A	LAMA_low - Control_low	-0.274888	0.622426	0.998945	low	0.205912	0.00045823
Ki67	LAMA_low - Control_low	0.600217	0.295723	0.998945	low	0.529115	0.00045823
KIR2DL1.+.KIR2DL2	LAMA_low - Control_low	0.739733	0.316066	0.998945	low	0.500222	0.00045823
KIR2DL3	LAMA_low - Control_low	-0.371744	0.402852	0.998945	low	0.394854	0.00045823
KIR3DL1.+.KIR3DS1	LAMA_low - Control_low	0.134547	0.685218	0.998945	low	0.164171	0.00045823
KMT6./.EZH2	LAMA_low - Control_low	-0.321938	0.58522	0.998945	low	0.232681	0.00045823
KMT6/EZH2.(phospho.T487)	LAMA_low - Control_low	-1.06298	0.214772	0.998945	low	0.668021	0.00045823
Lactate.Dehydrogenase	LAMA_low - Control_low	0.0782626	0.123142	0.998945	low	0.909593	0.00045823
LAG-3	LAMA_low - Control_low	-0.586856	0.288405	0.998945	low	0.539997	0.00045823
Lamin.A.+.Lamin.B1.+.Lamin.C	LAMA_low - Control_low	1.22419	0.116884	0.998945	low	0.932246	0.00045823
LAMP1	LAMA_low - Control_low	-0.30043	0.703861	0.998945	low	0.152513	0.00045823
LAMP2A	LAMA_low - Control_low	-0.214434	0.810956	0.998945	low	0.0910025	0.00045823
LC3B	LAMA_low - Control_low	-0.360838	0.715868	0.998945	low	0.145167	0.00045823
Lck	LAMA_low - Control_low	-0.771096	0.25158	0.998945	low	0.599324	0.00045823
LDL.Receptor	LAMA_low - Control_low	0.0798556	0.838729	0.998945	low	0.0763784	0.00045823
LEF1	LAMA_low - Control_low	0.456446	0.3623	0.998945	low	0.440932	0.00045823
LILRB3	LAMA_low - Control_low	0.281024	0.70616	0.998945	low	0.151097	0.00045823
Liver.Arginase	LAMA_low - Control_low	0.0164502	0.97819	0.998945	low	0.00957664	0.00045823
LYVE1	LAMA_low - Control_low	0.0933271	0.75553	0.998945	low	0.121749	0.00045823
Macrophage.Inflammatory.Protein.1.alpha./.CCL3	LAMA_low - Control_low	0.834631	0.0660289	0.998945	high	1.18027	0.00045823
Macrophage.Inflammatory.Protein.3.alpha	LAMA_low - Control_low	0.877196	0.0310318	0.998945	high	1.50819	0.00045823
Mannose.Receptor	LAMA_low - Control_low	0.716651	0.210406	0.998945	low	0.676941	0.00045823
M-CSF	LAMA_low - Control_low	0.513729	0.701703	0.998945	low	0.153847	0.00045823
MDM2.(phospho.S166)	LAMA_low - Control_low	-1.63077	0.261193	0.998945	low	0.583038	0.00045823
MEK1	LAMA_low - Control_low	0.497666	0.175521	0.998945	low	0.755672	0.00045823
MEK1.(phospho.S298)	LAMA_low - Control_low	-0.614285	0.34249	0.998945	low	0.465353	0.00045823
MEK2	LAMA_low - Control_low	-0.463634	0.272155	0.998945	low	0.565184	0.00045823
MEK4/MKK4.(phospho.S80)	LAMA_low - Control_low	0.327775	0.39932	0.998945	low	0.398679	0.00045823
MEKK3	LAMA_low - Control_low	-0.243308	0.713494	0.998945	low	0.14661	0.00045823
MelanA	LAMA_low - Control_low	-1.42424	0.014738	0.998945	high	1.83156	0.00045823
Melanoma.gp100	LAMA_low - Control_low	-0.985836	0.210902	0.998945	low	0.675918	0.00045823
Met.(c-Met)	LAMA_low - Control_low	-0.442329	0.443988	0.998945	low	0.352629	0.00045823
Met.(c-Met).(phospho.Y1349)	LAMA_low - Control_low	0.0077559	0.990077	0.998945	low	0.00433084	0.00045823
MICA.+.MICB	LAMA_low - Control_low	-0.0593637	0.950163	0.998945	low	0.0222017	0.00045823
MLH1	LAMA_low - Control_low	-0.571227	0.302818	0.998945	low	0.518818	0.00045823
MMP1	LAMA_low - Control_low	0.462879	0.478571	0.998945	low	0.320053	0.00045823
MMP14	LAMA_low - Control_low	-0.370548	0.576242	0.998945	low	0.239395	0.00045823
MMP3	LAMA_low - Control_low	-0.0358911	0.934469	0.998945	low	0.0294349	0.00045823
MMP7	LAMA_low - Control_low	-0.531608	0.346783	0.998945	low	0.459942	0.00045823
MMP8	LAMA_low - Control_low	0.132244	0.843136	0.998945	low	0.0741025	0.00045823
MMP9	LAMA_low - Control_low	0.208669	0.595123	0.998945	low	0.225393	0.00045823
Monoamine.Oxidase.A/MAO-A	LAMA_low - Control_low	-1.24474	0.258212	0.998945	low	0.588023	0.00045823
MRP8	LAMA_low - Control_low	-0.374096	0.516281	0.998945	low	0.287114	0.00045823
MS4A2	LAMA_low - Control_low	0.000893421	0.998945	0.998945	low	0.00045823	0.00045823
MSH2	LAMA_low - Control_low	0.333529	0.615992	0.998945	low	0.210425	0.00045823
MSH6	LAMA_low - Control_low	-0.0497683	0.911198	0.998945	low	0.0403873	0.00045823
mTOR	LAMA_low - Control_low	0.0371471	0.926233	0.998945	low	0.0332798	0.00045823
mTOR.(phospho.S2448)	LAMA_low - Control_low	-0.402525	0.429724	0.998945	low	0.366811	0.00045823
MUC1	LAMA_low - Control_low	-1.88899	0.262454	0.998945	low	0.580947	0.00045823
Mucin.5AC	LAMA_low - Control_low	0.796023	0.0361222	0.998945	high	1.44223	0.00045823
Musashi.1./.Msi1	LAMA_low - Control_low	0.739741	0.356237	0.998945	low	0.448261	0.00045823
MX1	LAMA_low - Control_low	0.702748	0.619582	0.998945	low	0.207901	0.00045823
MyD88	LAMA_low - Control_low	-0.592455	0.726992	0.998945	low	0.13847	0.00045823
Myeloperoxidase	LAMA_low - Control_low	0.252207	0.700184	0.998945	low	0.154788	0.00045823
N.Cadherin	LAMA_low - Control_low	-0.46364	0.422383	0.998945	low	0.374293	0.00045823
NAK/TBK1	LAMA_low - Control_low	0.395349	0.561128	0.998945	low	0.250938	0.00045823
Nanog	LAMA_low - Control_low	-0.533486	0.476069	0.998945	low	0.32233	0.00045823
NCAM1	LAMA_low - Control_low	0.938075	0.020059	0.998945	high	1.69769	0.00045823
NCR1	LAMA_low - Control_low	0.48054	0.445519	0.998945	low	0.351134	0.00045823
Nectin.2	LAMA_low - Control_low	-0.161574	0.834302	0.998945	low	0.0786765	0.00045823
Nectin-4	LAMA_low - Control_low	0.144601	0.836971	0.998945	low	0.0772895	0.00045823
Neutrophil.Elastase	LAMA_low - Control_low	0.106248	0.752361	0.998945	low	0.123574	0.00045823
NFAT2	LAMA_low - Control_low	0.0195794	0.96849	0.998945	low	0.0139049	0.00045823
NFkB.p105./.p50	LAMA_low - Control_low	-0.667944	0.314249	0.998945	low	0.502727	0.00045823
NF-kB.p65	LAMA_low - Control_low	-0.562921	0.513347	0.998945	low	0.289589	0.00045823
NKG2A.+.NKG2E.+.NKG2C	LAMA_low - Control_low	0.0612743	0.882081	0.998945	low	0.0544915	0.00045823
NKG2D	LAMA_low - Control_low	0.735361	0.101564	0.998945	low	0.993261	0.00045823
Notch1	LAMA_low - Control_low	1.01879	0.358203	0.998945	low	0.44587	0.00045823
NQO1	LAMA_low - Control_low	-0.0097442	0.988902	0.998945	low	0.00484694	0.00045823
NRF1	LAMA_low - Control_low	-0.534094	0.349095	0.998945	low	0.457057	0.00045823
NSD3	LAMA_low - Control_low	0.0378714	0.952204	0.998945	low	0.02127	0.00045823
Occludin	LAMA_low - Control_low	-0.0834181	0.907572	0.998945	low	0.0421187	0.00045823
Oct-2	LAMA_low - Control_low	1.27687	0.21687	0.998945	low	0.663801	0.00045823
Oct4	LAMA_low - Control_low	0.0680963	0.902255	0.998945	low	0.0446709	0.00045823
Osteopontin	LAMA_low - Control_low	0.268036	0.732706	0.998945	low	0.13507	0.00045823
p27.KIP.1	LAMA_low - Control_low	-0.455258	0.6954	0.998945	low	0.157765	0.00045823
p27.KIP.1.(phospho.S10)	LAMA_low - Control_low	0.632233	0.365287	0.998945	low	0.437365	0.00045823
p38.(phospho.T180)	LAMA_low - Control_low	-0.242713	0.573014	0.998945	low	0.241835	0.00045823
p38.beta/MAPK11.+.p38.alpha/MAPK14	LAMA_low - Control_low	-0.165575	0.595177	0.998945	low	0.225354	0.00045823
p40.-.DeltaNp63	LAMA_low - Control_low	0.903665	0.0411444	0.998945	high	1.38569	0.00045823
p53	LAMA_low - Control_low	-0.118033	0.786314	0.998945	low	0.104404	0.00045823
p53.(acetyl.K373)	LAMA_low - Control_low	0.143085	0.728234	0.998945	low	0.137729	0.00045823
p53.(phospho.S392)	LAMA_low - Control_low	-0.305948	0.661702	0.998945	low	0.179337	0.00045823
p53.(phospho.S46)	LAMA_low - Control_low	-0.0652887	0.917953	0.998945	low	0.0371793	0.00045823
p57.Kip2	LAMA_low - Control_low	0.43732	0.366859	0.998945	low	0.435501	0.00045823
p63	LAMA_low - Control_low	0.129704	0.813236	0.998945	low	0.0897835	0.00045823
p73	LAMA_low - Control_low	0.53717	0.535814	0.998945	low	0.270986	0.00045823
PAK1	LAMA_low - Control_low	-0.547968	0.546457	0.998945	low	0.262444	0.00045823
PAK1+PAK2+PAK3.(phospho.S141.+.S144.+.S154)	LAMA_low - Control_low	-0.483014	0.26748	0.998945	low	0.572708	0.00045823
pan.Cytokeratin	LAMA_low - Control_low	0.85236	0.0613116	0.998945	high	1.21246	0.00045823
Pan.Trk	LAMA_low - Control_low	-0.58114	0.3118	0.998945	low	0.506124	0.00045823
PARP1	LAMA_low - Control_low	-0.410955	0.445763	0.998945	low	0.350896	0.00045823
PCNA	LAMA_low - Control_low	0.119415	0.782505	0.998945	low	0.106513	0.00045823
PD1	LAMA_low - Control_low	0.0735156	0.852293	0.998945	low	0.0694109	0.00045823
PDGF.B	LAMA_low - Control_low	1.02706	0.0200448	0.998945	high	1.698	0.00045823
PDGFR.alpha	LAMA_low - Control_low	0.527262	0.468042	0.998945	low	0.329715	0.00045823
PDGFR.alpha.+.PDGFR.beta	LAMA_low - Control_low	-0.209593	0.836778	0.998945	low	0.0773896	0.00045823
PD-L1	LAMA_low - Control_low	-0.0106335	0.96781	0.998945	low	0.0142099	0.00045823
PD-L2	LAMA_low - Control_low	-0.322721	0.471947	0.998945	low	0.326107	0.00045823
Periostin	LAMA_low - Control_low	1.55071	0.0975163	0.998945	high	1.01092	0.00045823
PF4	LAMA_low - Control_low	0.675459	0.149026	0.998945	low	0.826737	0.00045823
PI.3.Kinase.catalytic.subunit.alpha/PIK3CA	LAMA_low - Control_low	-0.0477825	0.947267	0.998945	low	0.0235277	0.00045823
PI.3.Kinase.catalytic.subunit.gamma/PI3K-gamma	LAMA_low - Control_low	0.526194	0.516149	0.998945	low	0.287225	0.00045823
PI.3.Kinase.p85.alpha	LAMA_low - Control_low	-0.127065	0.793473	0.998945	low	0.100468	0.00045823
PI.3.Kinase.p85.beta	LAMA_low - Control_low	-0.667712	0.431421	0.998945	low	0.365099	0.00045823
PKC.beta.1	LAMA_low - Control_low	1.8515	0.0254867	0.998945	high	1.59369	0.00045823
PLCG.2	LAMA_low - Control_low	-0.30524	0.406164	0.998945	low	0.391299	0.00045823
Podoplanin./.gp36	LAMA_low - Control_low	-0.330845	0.503421	0.998945	low	0.298069	0.00045823
Poliovirus.Receptor/PVR	LAMA_low - Control_low	-0.152436	0.827466	0.998945	low	0.0822499	0.00045823
PP2A.alpha.+.beta	LAMA_low - Control_low	0.180943	0.774757	0.998945	low	0.110834	0.00045823
PRAME	LAMA_low - Control_low	-0.0876691	0.863277	0.998945	low	0.0638499	0.00045823
PRAS40	LAMA_low - Control_low	0.285456	0.423875	0.998945	low	0.372762	0.00045823
PRDM1/Blimp1	LAMA_low - Control_low	-0.372601	0.480599	0.998945	low	0.318217	0.00045823
Pro.Caspase-8	LAMA_low - Control_low	-0.428504	0.310061	0.998945	low	0.508554	0.00045823
Progesterone.Receptor	LAMA_low - Control_low	0.540453	0.545845	0.998945	low	0.262931	0.00045823
Progesterone.Receptor.(phospho.S190)	LAMA_low - Control_low	0.237035	0.50902	0.998945	low	0.293265	0.00045823
Prostate.Specific.Antigen	LAMA_low - Control_low	0.973208	0.245741	0.998945	low	0.609523	0.00045823
PSMA	LAMA_low - Control_low	-0.206749	0.714402	0.998945	low	0.146058	0.00045823
PTCH2	LAMA_low - Control_low	0.291069	0.327517	0.998945	low	0.484767	0.00045823
PTEN	LAMA_low - Control_low	0.104111	0.876171	0.998945	low	0.057411	0.00045823
PTEN.(phospho.T366)	LAMA_low - Control_low	0.354036	0.417993	0.998945	low	0.378831	0.00045823
PTGES2/Gbf1	LAMA_low - Control_low	-0.0112723	0.993052	0.998945	low	0.00302815	0.00045823
PU.1/Spi1	LAMA_low - Control_low	0.20384	0.711447	0.998945	low	0.147857	0.00045823
Rad51	LAMA_low - Control_low	0.537153	0.415744	0.998945	low	0.381175	0.00045823
RAGE	LAMA_low - Control_low	0.147189	0.872209	0.998945	low	0.0593794	0.00045823
Raptor	LAMA_low - Control_low	0.293754	0.541627	0.998945	low	0.2663	0.00045823
Ras	LAMA_low - Control_low	0.242041	0.674753	0.998945	low	0.170855	0.00045823
Rb	LAMA_low - Control_low	0.38515	0.655636	0.998945	low	0.183337	0.00045823
Rb.(phospho.S608)	LAMA_low - Control_low	0.492628	0.366421	0.998945	low	0.43602	0.00045823
Rb.(phospho.S807)	LAMA_low - Control_low	-0.243081	0.622555	0.998945	low	0.205822	0.00045823
Rb.(phospho.T252)	LAMA_low - Control_low	-0.955254	0.299981	0.998945	low	0.522907	0.00045823
Rb.(phospho.T356)	LAMA_low - Control_low	-0.0550887	0.885953	0.998945	low	0.0525892	0.00045823
Rb.(phospho.T373)	LAMA_low - Control_low	0.957463	0.142978	0.998945	low	0.844731	0.00045823
Rb.(phospho.T780)	LAMA_low - Control_low	0.150193	0.771075	0.998945	low	0.112903	0.00045823
Rel.B	LAMA_low - Control_low	0.349764	0.277723	0.998945	low	0.556388	0.00045823
Ret	LAMA_low - Control_low	1.53869	0.169502	0.998945	low	0.770825	0.00045823
Retinoic.Acid.Receptor.beta	LAMA_low - Control_low	0.331669	0.0941025	0.998945	high	1.0264	0.00045823
Rho	LAMA_low - Control_low	-0.0625775	0.74456	0.998945	low	0.1281	0.00045823
Rho.A.+.B.+.C	LAMA_low - Control_low	-0.46245	0.481695	0.998945	low	0.317228	0.00045823
ROCK1	LAMA_low - Control_low	0.255359	0.751033	0.998945	low	0.124341	0.00045823
ROCK2.+.ROCK1	LAMA_low - Control_low	-1.07122	0.274691	0.998945	low	0.561155	0.00045823
ROS1	LAMA_low - Control_low	0.601382	0.369738	0.998945	low	0.432105	0.00045823
RPS6	LAMA_low - Control_low	0.31206	0.615734	0.998945	low	0.210607	0.00045823
RPS6.(phospho.S235.+.S236)	LAMA_low - Control_low	-1.83247	0.0827787	0.998945	high	1.08208	0.00045823
RPS6.(phospho.S240.+.S244)	LAMA_low - Control_low	0.0697109	0.911201	0.998945	low	0.0403857	0.00045823
RSK1.p90	LAMA_low - Control_low	-0.681274	0.312275	0.998945	low	0.505462	0.00045823
RSK1.p90.(phospho.T359)	LAMA_low - Control_low	-0.368589	0.342742	0.998945	low	0.465032	0.00045823
RUNX1./.AML1.+.RUNX3.+.RUNX2	LAMA_low - Control_low	-0.285956	0.509726	0.998945	low	0.292664	0.00045823
S100.beta	LAMA_low - Control_low	0.573889	0.274186	0.998945	low	0.561954	0.00045823
S100A12/CGRP	LAMA_low - Control_low	-0.261531	0.765184	0.998945	low	0.116234	0.00045823
S100A4	LAMA_low - Control_low	0.277684	0.551994	0.998945	low	0.258066	0.00045823
S100A8.+.S100A9	LAMA_low - Control_low	-0.843668	0.320293	0.998945	low	0.494453	0.00045823
S100A9	LAMA_low - Control_low	0.205363	0.733713	0.998945	low	0.134474	0.00045823
S100P	LAMA_low - Control_low	0.727044	0.0737155	0.998945	high	1.13244	0.00045823
S6K1	LAMA_low - Control_low	0.133755	0.615065	0.998945	low	0.211079	0.00045823
Scavenging.Receptor.SR-BI	LAMA_low - Control_low	-0.156981	0.723069	0.998945	low	0.14082	0.00045823
SCF	LAMA_low - Control_low	0.408077	0.503097	0.998945	low	0.298349	0.00045823
SDHA	LAMA_low - Control_low	0.231762	0.735065	0.998945	low	0.133674	0.00045823
SFRP1	LAMA_low - Control_low	0.494093	0.473799	0.998945	low	0.324406	0.00045823
SFRP4	LAMA_low - Control_low	0.102688	0.814419	0.998945	low	0.089152	0.00045823
SHP1	LAMA_low - Control_low	-1.99406	0.113786	0.998945	low	0.943911	0.00045823
SHP2	LAMA_low - Control_low	0.211461	0.83163	0.998945	low	0.08007	0.00045823
SIGLEC5	LAMA_low - Control_low	0.38524	0.507513	0.998945	low	0.294552	0.00045823
SIRT1	LAMA_low - Control_low	0.539688	0.651275	0.998945	low	0.186235	0.00045823
SIRT1.(phospho.S47)	LAMA_low - Control_low	2.14719	0.0227102	0.998945	high	1.64378	0.00045823
SIRT2	LAMA_low - Control_low	-0.695311	0.294292	0.998945	low	0.531222	0.00045823
SIRT3	LAMA_low - Control_low	0.143993	0.814799	0.998945	low	0.0889493	0.00045823
SLC7A5/LAT1	LAMA_low - Control_low	0.228282	0.557444	0.998945	low	0.253799	0.00045823
Smac/Diablo	LAMA_low - Control_low	-0.334606	0.394833	0.998945	low	0.403587	0.00045823
SMAD1.+.SMAD5.+.SMAD9.(phospho.S463.+.S465.+.S467)	LAMA_low - Control_low	0.413506	0.662259	0.998945	low	0.178972	0.00045823
Smad2	LAMA_low - Control_low	0.235771	0.696185	0.998945	low	0.157275	0.00045823
Smad2.(phospho.S255)	LAMA_low - Control_low	0.708721	0.201777	0.998945	low	0.695129	0.00045823
Smad2.(phospho.S467)	LAMA_low - Control_low	0.367663	0.123039	0.998945	low	0.909957	0.00045823
Smad3	LAMA_low - Control_low	0.413136	0.575037	0.998945	low	0.240304	0.00045823
Smad3.(phospho.S423.+.S425)	LAMA_low - Control_low	0.463855	0.127757	0.998945	low	0.893616	0.00045823
Smad4	LAMA_low - Control_low	0.276887	0.600033	0.998945	low	0.221825	0.00045823
SMAD5	LAMA_low - Control_low	0.138219	0.802562	0.998945	low	0.0955217	0.00045823
SOCS3	LAMA_low - Control_low	0.27689	0.56983	0.998945	low	0.244255	0.00045823
SOD2/MnSOD	LAMA_low - Control_low	-1.04476	0.0581351	0.998945	high	1.23556	0.00045823
SOD2/MnSOD.(acetyl.K68)	LAMA_low - Control_low	0.136038	0.866787	0.998945	low	0.0620874	0.00045823
Somatostatin.Receptor.2	LAMA_low - Control_low	0.045692	0.944157	0.998945	low	0.0249557	0.00045823
Sonic.Hedgehog	LAMA_low - Control_low	0.529794	0.455856	0.998945	low	0.341172	0.00045823
SOX9	LAMA_low - Control_low	1.13363	0.0791255	0.998945	high	1.10168	0.00045823
SQSTM1./.p62	LAMA_low - Control_low	0.036064	0.951002	0.998945	low	0.0218186	0.00045823
Src	LAMA_low - Control_low	-0.429588	0.550723	0.998945	low	0.259067	0.00045823
ST2	LAMA_low - Control_low	0.900276	0.18708	0.998945	low	0.727974	0.00045823
STAT1	LAMA_low - Control_low	0.598065	0.486696	0.998945	low	0.312742	0.00045823
STAT1.(phospho.S727)	LAMA_low - Control_low	0.0845021	0.863199	0.998945	low	0.0638893	0.00045823
STAT2	LAMA_low - Control_low	0.38891	0.463431	0.998945	low	0.334015	0.00045823
STAT3	LAMA_low - Control_low	-0.232268	0.664093	0.998945	low	0.177771	0.00045823
STAT3.(phospho.Y705)	LAMA_low - Control_low	0.00918759	0.98498	0.998945	low	0.00657266	0.00045823
STAT5.(phospho.Y694)	LAMA_low - Control_low	-0.0254088	0.925736	0.998945	low	0.033513	0.00045823
STAT5a	LAMA_low - Control_low	-0.490896	0.342589	0.998945	low	0.465226	0.00045823
STAT5b	LAMA_low - Control_low	-0.217973	0.67204	0.998945	low	0.172605	0.00045823
STAT6	LAMA_low - Control_low	-0.468794	0.36969	0.998945	low	0.432162	0.00045823
STAT6.(phospho.Y641)	LAMA_low - Control_low	-0.862692	0.230645	0.998945	low	0.637057	0.00045823
STING	LAMA_low - Control_low	0.297659	0.699443	0.998945	low	0.155248	0.00045823
STK3/MST-2	LAMA_low - Control_low	1.40712	0.0681046	0.998945	high	1.16682	0.00045823
Sumo.1	LAMA_low - Control_low	-2.47536	0.119704	0.998945	low	0.921891	0.00045823
Survivin	LAMA_low - Control_low	0.476224	0.276413	0.998945	low	0.558442	0.00045823
Syk	LAMA_low - Control_low	0.100511	0.835302	0.998945	low	0.0781565	0.00045823
Syk.(phospho.Y323)	LAMA_low - Control_low	-0.0779329	0.851371	0.998945	low	0.0698809	0.00045823
Syk.(phospho.Y352).+ZAP70.(phospho.Y319)	LAMA_low - Control_low	0.29404	0.477755	0.998945	low	0.320794	0.00045823
Syndecan-1	LAMA_low - Control_low	-1.26163	0.0924827	0.998945	high	1.03394	0.00045823
TAK1	LAMA_low - Control_low	0.242492	0.779505	0.998945	low	0.108181	0.00045823
TAP2	LAMA_low - Control_low	-0.905694	0.0874149	0.998945	high	1.05841	0.00045823
T-bet./.Tbx21	LAMA_low - Control_low	0.53972	0.513589	0.998945	low	0.289384	0.00045823
TBR2./.Eomes	LAMA_low - Control_low	1.13853	0.0741308	0.998945	high	1.13	0.00045823
TEF1/TEAD-1	LAMA_low - Control_low	-0.190728	0.439661	0.998945	low	0.356882	0.00045823
TGF.beta.1	LAMA_low - Control_low	0.862839	0.292172	0.998945	low	0.534361	0.00045823
Thymidylate.Synthase	LAMA_low - Control_low	0.0185686	0.979364	0.998945	low	0.00905608	0.00045823
TIM.3	LAMA_low - Control_low	0.382945	0.580693	0.998945	low	0.236053	0.00045823
Tissue.Factor	LAMA_low - Control_low	0.196504	0.423674	0.998945	low	0.372968	0.00045823
TLR7	LAMA_low - Control_low	-0.0342297	0.942312	0.998945	low	0.0258051	0.00045823
TLR8	LAMA_low - Control_low	0.123782	0.885144	0.998945	low	0.0529862	0.00045823
TLR9	LAMA_low - Control_low	-0.282056	0.480716	0.998945	low	0.318112	0.00045823
TMPRSS2	LAMA_low - Control_low	0.502919	0.698081	0.998945	low	0.156094	0.00045823
TMS1/ASC	LAMA_low - Control_low	0.368213	0.587989	0.998945	low	0.230631	0.00045823
TNF.alpha	LAMA_low - Control_low	-0.586037	0.445225	0.998945	low	0.35142	0.00045823
TNFAIP3	LAMA_low - Control_low	-0.388595	0.424614	0.998945	low	0.372006	0.00045823
TOMM20	LAMA_low - Control_low	0.288959	0.617904	0.998945	low	0.209079	0.00045823
Topoisomerase.I	LAMA_low - Control_low	0.104091	0.854256	0.998945	low	0.068412	0.00045823
Topoisomerase.II.alpha	LAMA_low - Control_low	-0.0274292	0.959316	0.998945	low	0.0180384	0.00045823
Topoisomerase.II.alpha.(phospho.S1106)	LAMA_low - Control_low	-0.511892	0.480538	0.998945	low	0.318272	0.00045823
Topoisomerase.II.alpha.(phospho.T1343)	LAMA_low - Control_low	-0.152947	0.771981	0.998945	low	0.112393	0.00045823
TRAF1	LAMA_low - Control_low	-0.112084	0.849197	0.998945	low	0.0709916	0.00045823
TRAF2	LAMA_low - Control_low	-0.131663	0.816654	0.998945	low	0.0879619	0.00045823
TRAF6	LAMA_low - Control_low	-0.00929753	0.990492	0.998945	low	0.00414924	0.00045823
Transferrin.Receptor	LAMA_low - Control_low	-0.0920039	0.93583	0.998945	low	0.0288031	0.00045823
TROP2	LAMA_low - Control_low	-0.48627	0.531381	0.998945	low	0.274594	0.00045823
Tuberin	LAMA_low - Control_low	-0.558368	0.374542	0.998945	low	0.426499	0.00045823
Tuberin.(phospho.S1254)	LAMA_low - Control_low	-0.442757	0.586348	0.998945	low	0.231844	0.00045823
Tuberin.(phospho.T1462)	LAMA_low - Control_low	0.0312293	0.921872	0.998945	low	0.0353295	0.00045823
UBE2C	LAMA_low - Control_low	-0.141928	0.658741	0.998945	low	0.181285	0.00045823
Ubiquitin	LAMA_low - Control_low	0.168602	0.76349	0.998945	low	0.117197	0.00045823
uPA.Receptor/U-PAR	LAMA_low - Control_low	0.815492	0.487197	0.998945	low	0.312296	0.00045823
Urokinase	LAMA_low - Control_low	0.293648	0.569464	0.998945	low	0.244533	0.00045823
VCAM1	LAMA_low - Control_low	0.29821	0.621303	0.998945	low	0.206697	0.00045823
VEGF.Receptor.1	LAMA_low - Control_low	-1.76973	0.174665	0.998945	low	0.757794	0.00045823
VEGF.Receptor.2	LAMA_low - Control_low	0.142359	0.846839	0.998945	low	0.0721993	0.00045823
VEGFA	LAMA_low - Control_low	-0.0925608	0.874539	0.998945	low	0.058221	0.00045823
VEGFD	LAMA_low - Control_low	-0.593594	0.272558	0.998945	low	0.564542	0.00045823
Vimentin	LAMA_low - Control_low	-1.19363	0.266454	0.998945	low	0.574378	0.00045823
VISTA	LAMA_low - Control_low	0.502928	0.733736	0.998945	low	0.13446	0.00045823
Von.Willebrand.Factor	LAMA_low - Control_low	0.0786048	0.918976	0.998945	low	0.0366959	0.00045823
Wee1	LAMA_low - Control_low	0.111577	0.794686	0.998945	low	0.0998044	0.00045823
Wee1.(phospho.S642)	LAMA_low - Control_low	-0.397078	0.518061	0.998945	low	0.285619	0.00045823
Wilms.Tumor.Protein	LAMA_low - Control_low	1.08298	0.237182	0.998945	low	0.624919	0.00045823
Wnt3a	LAMA_low - Control_low	0.369409	0.467988	0.998945	low	0.329766	0.00045823
YAP1	LAMA_low - Control_low	0.996193	0.21135	0.998945	low	0.674998	0.00045823
YAP1.(phospho.S127)	LAMA_low - Control_low	0.128826	0.882214	0.998945	low	0.0544259	0.00045823
YKL-40/CHI3L1	LAMA_low - Control_low	0.259648	0.66738	0.998945	low	0.175627	0.00045823
ZAP70	LAMA_low - Control_low	0.594532	0.551116	0.998945	low	0.258757	0.00045823

## Sheet: Fig3D
Antigen	Contrast	Log2.fold.change	P-value	FDR	sig	log10.p	log10.FDR
15.Lipoxygenase.1	LAMA_high - Control_high	0.474549	0.529252	0.793764	low	0.276337	0.100308
15-PGDH	LAMA_high - Control_high	-0.369307	0.486676	0.777707	low	0.31276	0.109184
2B4	LAMA_high - Control_high	0.612202	0.1914	0.582301	low	0.718059	0.234853
5.Lipoxygenase/5-LO	LAMA_high - Control_high	0.261593	0.673571	0.872304	low	0.171617	0.059332
ACE2	LAMA_high - Control_high	0.525476	0.214157	0.592432	low	0.669267	0.227362
Actin	LAMA_high - Control_high	0.559163	0.577199	0.8244	low	0.238674	0.0838622
active.YAP1	LAMA_high - Control_high	0.86681	0.345648	0.666938	low	0.461366	0.175915
Adenosine.Receptor.A2a	LAMA_high - Control_high	-0.0335336	0.947382	0.981164	low	0.023475	0.00825837
AIF	LAMA_high - Control_high	0.468123	0.60018	0.830748	low	0.221719	0.0805308
AKR1B10	LAMA_high - Control_high	0.342502	0.696758	0.886307	low	0.156918	0.052416
AKT1.(phospho.S473)	LAMA_high - Control_high	0.908669	0.213072	0.592432	low	0.671473	0.227362
AKT1.(phospho.T450)	LAMA_high - Control_high	0.265013	0.585726	0.825811	low	0.232306	0.0831195
AKT3.+.AKT2.+.AKT1	LAMA_high - Control_high	0.305498	0.719084	0.89303	low	0.143221	0.0491337
ALDH1A1	LAMA_high - Control_high	0.757615	0.247458	0.610769	low	0.606499	0.214123
Aldolase	LAMA_high - Control_high	0.394371	0.356361	0.674038	low	0.44811	0.171315
Aldolase.B+Aldolase.C	LAMA_high - Control_high	1.2433	0.0570264	0.47274	high	1.24392	0.325378
ALK	LAMA_high - Control_high	0.698557	0.394646	0.702544	low	0.403792	0.153327
alpha.smooth.muscle.Actin	LAMA_high - Control_high	0.622712	0.421032	0.729198	low	0.375684	0.137155
AMPK.alpha.1	LAMA_high - Control_high	0.316534	0.592105	0.82636	low	0.227601	0.0828306
Androgen.Receptor	LAMA_high - Control_high	-0.0385613	0.886453	0.965579	low	0.0523443	0.0152124
APC	LAMA_high - Control_high	0.258525	0.759789	0.904645	low	0.119307	0.043522
APG5L/ATG5	LAMA_high - Control_high	1.28612	0.0866479	0.49905	high	1.06224	0.301856
Argonaute-2	LAMA_high - Control_high	1.4811	0.0365456	0.457936	high	1.43716	0.339196
ARID1A	LAMA_high - Control_high	0.389917	0.640085	0.85214	low	0.193762	0.0694889
ARID3A	LAMA_high - Control_high	0.907428	0.18211	0.578527	low	0.739665	0.237676
ASS1	LAMA_high - Control_high	0.89579	0.228392	0.592432	low	0.64132	0.227362
ATF2	LAMA_high - Control_high	0.891316	0.0770908	0.481818	high	1.113	0.317117
ATF3	LAMA_high - Control_high	-0.0719438	0.909134	0.969726	low	0.0413722	0.0133509
ATG12	LAMA_high - Control_high	0.298491	0.392829	0.702544	low	0.405796	0.153327
ATG7	LAMA_high - Control_high	0.134626	0.778819	0.91392	low	0.108564	0.0390918
ATM	LAMA_high - Control_high	1.07296	0.054965	0.47274	high	1.25991	0.325378
ATM.(phospho.S1981)	LAMA_high - Control_high	0.433978	0.104588	0.501151	low	0.980518	0.300032
ATR.(phospho.S428)	LAMA_high - Control_high	1.08249	0.108062	0.503523	low	0.966325	0.29798
Aurora.A	LAMA_high - Control_high	0.178778	0.798451	0.924407	low	0.0977515	0.0341365
Axl	LAMA_high - Control_high	-0.410172	0.454164	0.75694	low	0.342787	0.120939
Bad	LAMA_high - Control_high	1.52415	0.0892825	0.49905	high	1.04923	0.301856
Bak	LAMA_high - Control_high	0.858996	0.20385	0.591212	low	0.690689	0.228257
Bax	LAMA_high - Control_high	0.658656	0.429613	0.739604	low	0.366922	0.131001
Bcl-2	LAMA_high - Control_high	1.73539	0.24943	0.610769	low	0.603051	0.214123
Bcl6	LAMA_high - Control_high	0.223953	0.83585	0.9399	low	0.0778716	0.0269185
Bcl-XL	LAMA_high - Control_high	0.812742	0.0951722	0.49905	high	1.02149	0.301856
Beclin.1	LAMA_high - Control_high	0.675156	0.394486	0.702544	low	0.403968	0.153327
beta.2.Microglobulin	LAMA_high - Control_high	0.640254	0.319647	0.647174	low	0.495329	0.188979
beta.Actin	LAMA_high - Control_high	0.0743393	0.947535	0.981164	low	0.0234049	0.00825837
beta.Arrestin.1	LAMA_high - Control_high	0.216783	0.306922	0.63482	low	0.512973	0.19735
beta.Catenin	LAMA_high - Control_high	0.147927	0.882895	0.965579	low	0.0540911	0.0152124
beta.glucuronidase.(GUSB)	LAMA_high - Control_high	0.327933	0.521297	0.792978	low	0.282915	0.100739
beta.Tubulin	LAMA_high - Control_high	0.902101	0.189763	0.582301	low	0.721788	0.234853
BFL-1/GRS	LAMA_high - Control_high	0.317123	0.407563	0.720208	low	0.389806	0.142542
Bid	LAMA_high - Control_high	0.113809	0.898876	0.965579	low	0.0463002	0.0152124
Bim	LAMA_high - Control_high	0.870134	0.32677	0.654679	low	0.485758	0.183972
BRAF	LAMA_high - Control_high	0.648155	0.121657	0.5267	low	0.914864	0.278436
BRCA1	LAMA_high - Control_high	0.122563	0.886919	0.965579	low	0.052116	0.0152124
Brd4	LAMA_high - Control_high	0.695809	0.313711	0.646537	low	0.503471	0.189407
BRG1	LAMA_high - Control_high	1.24894	0.144558	0.550277	low	0.839958	0.259419
BTK	LAMA_high - Control_high	0.663564	0.0204898	0.45314	high	1.68846	0.343767
C.Reactive.Protein	LAMA_high - Control_high	1.04125	0.0529183	0.47274	high	1.27639	0.325378
C4a	LAMA_high - Control_high	0.437283	0.273687	0.616177	low	0.562746	0.210295
C5./.C5b	LAMA_high - Control_high	0.149392	0.739624	0.897223	low	0.130989	0.0470998
Calreticulin	LAMA_high - Control_high	0.0266899	0.959925	0.98213	low	0.0177626	0.00783103
Carbonic.Anhydrase.3/CA3	LAMA_high - Control_high	0.864737	0.336172	0.663656	low	0.473438	0.178057
Carbonic.Anhydrase.9/CA9	LAMA_high - Control_high	0.257764	0.545934	0.806635	low	0.26286	0.0933228
Caspase-10/CASP-10	LAMA_high - Control_high	-0.147487	0.867635	0.957563	low	0.0616627	0.0188326
Caspase-3	LAMA_high - Control_high	1.03029	0.0719512	0.47274	high	1.14296	0.325378
Caspase-3.p12	LAMA_high - Control_high	0.711929	0.150215	0.55725	low	0.823286	0.25395
Catalase	LAMA_high - Control_high	1.27751	0.175295	0.567181	low	0.75623	0.246278
Cathepsin.G	LAMA_high - Control_high	1.19004	0.0142593	0.413326	high	1.8459	0.383707
Cathepsin.K	LAMA_high - Control_high	0.556227	0.644903	0.85214	low	0.190506	0.0694889
Cathepsin.S	LAMA_high - Control_high	0.956111	0.0290905	0.457936	high	1.53625	0.339196
Caveolin-1	LAMA_high - Control_high	-1.19709	0.294219	0.621971	low	0.531329	0.20623
CCL18	LAMA_high - Control_high	1.29344	0.0545855	0.47274	high	1.26292	0.325378
CCR3	LAMA_high - Control_high	0.415441	0.282327	0.6165	low	0.549247	0.210067
CCR5	LAMA_high - Control_high	0.523647	0.372633	0.680771	low	0.428719	0.166999
CCR6	LAMA_high - Control_high	0.729779	0.171321	0.567181	low	0.76619	0.246278
CCR7	LAMA_high - Control_high	2.35391	0.0585184	0.47274	high	1.23271	0.325378
CD103	LAMA_high - Control_high	1.2298	0.00764394	0.413326	high	2.11668	0.383707
CD11a	LAMA_high - Control_high	0.0822774	0.883721	0.965579	low	0.0536849	0.0152124
CD11b	LAMA_high - Control_high	1.05062	0.09947	0.49905	high	1.00231	0.301856
CD11c	LAMA_high - Control_high	-0.159863	0.825248	0.935932	low	0.0834154	0.0287555
CD127	LAMA_high - Control_high	1.08045	0.258031	0.610769	low	0.588328	0.214123
CD133	LAMA_high - Control_high	2.41845	0.067662	0.47274	high	1.16965	0.325378
CD134./.OX40L.receptor	LAMA_high - Control_high	1.8503	0.0285418	0.457936	high	1.54452	0.339196
CD14	LAMA_high - Control_high	0.383455	0.54087	0.803618	low	0.266907	0.0949504
CD15	LAMA_high - Control_high	0.655264	0.260482	0.610769	low	0.584222	0.214123
CD16	LAMA_high - Control_high	0.568981	0.290466	0.620884	low	0.536905	0.206989
CD163	LAMA_high - Control_high	0.766456	0.00164443	0.413326	high	2.78398	0.383707
CD177	LAMA_high - Control_high	0.605167	0.285023	0.618446	low	0.54512	0.208698
CD18	LAMA_high - Control_high	1.25378	0.225342	0.592432	low	0.647157	0.227362
CD20	LAMA_high - Control_high	0.234406	0.80118	0.924407	low	0.0962698	0.0341365
CD22	LAMA_high - Control_high	0.11679	0.833843	0.9399	low	0.0789159	0.0269185
CD27	LAMA_high - Control_high	0.556493	0.46827	0.763414	low	0.329504	0.11724
CD272/BTLA	LAMA_high - Control_high	0.988931	0.0412387	0.457936	high	1.38469	0.339196
CD276	LAMA_high - Control_high	-0.00296309	0.997761	0.999283	low	0.000973644	0.000311564
CD28	LAMA_high - Control_high	0.207971	0.841823	0.9399	low	0.0747791	0.0269185
CD3.epsilon	LAMA_high - Control_high	0.994602	0.0148726	0.413326	high	1.82761	0.383707
CD31	LAMA_high - Control_high	0.598728	0.339103	0.663656	low	0.469668	0.178057
CD33	LAMA_high - Control_high	0.873725	0.20149	0.591212	low	0.695747	0.228257
CD34	LAMA_high - Control_high	0.644489	0.136862	0.539011	low	0.863717	0.268402
CD36	LAMA_high - Control_high	1.4001	0.0817173	0.488235	high	1.08769	0.311371
CD38	LAMA_high - Control_high	1.11796	0.016533	0.413326	high	1.78165	0.383707
CD39	LAMA_high - Control_high	0.311387	0.458218	0.761489	low	0.338928	0.118336
CD3D	LAMA_high - Control_high	0.654429	0.435636	0.741098	low	0.360876	0.130125
CD3G	LAMA_high - Control_high	0.0256569	0.978058	0.992394	low	0.00963521	0.00331584
CD4	LAMA_high - Control_high	0.411313	0.264869	0.610769	low	0.576968	0.214123
CD40	LAMA_high - Control_high	0.185146	0.816403	0.932964	low	0.0880952	0.0301351
CD40.Ligand	LAMA_high - Control_high	0.18764	0.757289	0.904645	low	0.120738	0.043522
CD44	LAMA_high - Control_high	0.45894	0.173713	0.567181	low	0.760168	0.246278
CD44v6	LAMA_high - Control_high	0.553934	0.549915	0.806635	low	0.259705	0.0933228
CD45	LAMA_high - Control_high	-0.215167	0.606054	0.831697	low	0.217489	0.0800351
CD45RA	LAMA_high - Control_high	-0.00129394	0.999283	0.999283	low	0.000311564	0.000311564
CD47	LAMA_high - Control_high	0.945784	0.133196	0.537595	low	0.87551	0.269545
CD63	LAMA_high - Control_high	0.0767591	0.935932	0.981164	low	0.0287556	0.00825837
CD64	LAMA_high - Control_high	-0.29021	0.527493	0.793764	low	0.277783	0.100308
CD66b	LAMA_high - Control_high	0.974168	0.114217	0.509107	low	0.942269	0.293191
CD68	LAMA_high - Control_high	0.611041	0.463679	0.763414	low	0.333782	0.11724
CD70	LAMA_high - Control_high	0.163987	0.715291	0.89303	low	0.145517	0.0491337
CD73	LAMA_high - Control_high	1.2221	0.0974582	0.49905	high	1.01118	0.301856
CD74	LAMA_high - Control_high	0.910983	0.133698	0.537595	low	0.873876	0.269545
CD79a	LAMA_high - Control_high	0.350017	0.173776	0.567181	low	0.76001	0.246278
CD79b	LAMA_high - Control_high	0.931482	0.109686	0.504554	low	0.95985	0.297092
CD8.alpha	LAMA_high - Control_high	0.915562	0.37375	0.680771	low	0.427419	0.166999
CD83	LAMA_high - Control_high	0.495867	0.286428	0.619158	low	0.542984	0.208198
CD86	LAMA_high - Control_high	0.128749	0.584952	0.825811	low	0.23288	0.0831195
CD90./.Thy1	LAMA_high - Control_high	-0.223842	0.769682	0.9069	low	0.113689	0.0424407
CD94	LAMA_high - Control_high	0.24019	0.754883	0.904287	low	0.12212	0.0436938
CD99	LAMA_high - Control_high	0.87863	0.0739659	0.47274	high	1.13097	0.325378
CDK1	LAMA_high - Control_high	0.789485	0.277116	0.6165	low	0.557338	0.210067
CDK1.(phospho.T161).+.CDK2./.CDK3.(phospho.T160)	LAMA_high - Control_high	0.896592	0.0895832	0.49905	high	1.04777	0.301856
CDK1.+.Cdk2.+.Cdk3.(phospho.T14)	LAMA_high - Control_high	0.551147	0.112902	0.507175	low	0.9473	0.294842
CDK1.+.CDK2.+.CDK3.+.CDK5.(phospho.Y15)	LAMA_high - Control_high	1.11249	0.121489	0.5267	low	0.915463	0.278436
Cdk2	LAMA_high - Control_high	0.183042	0.483163	0.77612	low	0.315907	0.110071
Cdk4	LAMA_high - Control_high	0.30185	0.594072	0.827098	low	0.226161	0.0824428
Cdk6	LAMA_high - Control_high	1.7031	0.0697002	0.47274	high	1.15677	0.325378
CDKN2A/p14ARF	LAMA_high - Control_high	1.08193	0.106879	0.503523	low	0.971108	0.29798
CDKN2A/p16INK4a	LAMA_high - Control_high	1.04529	0.0086862	0.413326	high	2.06117	0.383707
c-Fos	LAMA_high - Control_high	0.407446	0.446128	0.755578	low	0.35054	0.121721
Chk1	LAMA_high - Control_high	0.427421	0.602818	0.830748	low	0.219814	0.0805308
Chk2	LAMA_high - Control_high	0.0857266	0.902735	0.965579	low	0.0444399	0.0152124
cIAP2	LAMA_high - Control_high	1.33632	0.177696	0.567641	low	0.750322	0.245927
c-Jun	LAMA_high - Control_high	0.407185	0.0297276	0.457936	high	1.52684	0.339196
c-Jun.(phospho.S63)	LAMA_high - Control_high	1.11913	0.0904072	0.49905	high	1.0438	0.301856
c-Kit	LAMA_high - Control_high	0.603375	0.171965	0.567181	low	0.764561	0.246278
Cleaved.PARP1	LAMA_high - Control_high	1.38597	0.22873	0.592432	low	0.640677	0.227362
c-Maf	LAMA_high - Control_high	0.602122	0.201025	0.591212	low	0.69675	0.228257
c-Myb.(phospho.S11)	LAMA_high - Control_high	-0.0830547	0.912386	0.969726	low	0.0398214	0.0133509
c-Myc	LAMA_high - Control_high	1.04289	0.00467946	0.413326	high	2.3298	0.383707
c-Myc.(phospho.S62)	LAMA_high - Control_high	0.787994	0.0414779	0.457936	high	1.38218	0.339196
Collagen.I	LAMA_high - Control_high	2.59101	0.073994	0.47274	high	1.1308	0.325378
Collagen.IV	LAMA_high - Control_high	0.127802	0.874079	0.962107	low	0.0584493	0.0167768
COX2./.Cyclooxygenase.2	LAMA_high - Control_high	0.674835	0.170066	0.567181	low	0.769382	0.246278
CPT1A	LAMA_high - Control_high	2.81719	0.175911	0.567181	low	0.754707	0.246278
CREB	LAMA_high - Control_high	0.550771	0.370116	0.680771	low	0.431662	0.166999
CREB.(phospho.S133)	LAMA_high - Control_high	0.401785	0.267676	0.610769	low	0.57239	0.214123
CREBBP	LAMA_high - Control_high	0.518214	0.585966	0.825811	low	0.232127	0.0831195
CSF-1-R	LAMA_high - Control_high	0.770556	0.159348	0.567181	low	0.797654	0.246278
CTLA4	LAMA_high - Control_high	0.508128	0.292357	0.621971	low	0.534086	0.20623
Cullin.1/CUL-1	LAMA_high - Control_high	0.172596	0.746745	0.900338	low	0.126828	0.0455942
CXCL10/IP-10	LAMA_high - Control_high	1.82099	0.0136066	0.413326	high	1.86625	0.383707
CXCL5.+.CXCL6	LAMA_high - Control_high	-0.59963	0.706132	0.890408	low	0.151114	0.050411
CXCR3	LAMA_high - Control_high	0.735412	0.100449	0.49905	low	0.998056	0.301856
CXCR4	LAMA_high - Control_high	0.604631	0.500685	0.780201	low	0.300435	0.107794
CXCR5	LAMA_high - Control_high	-0.105809	0.903446	0.965579	low	0.0440979	0.0152124
CXCR6	LAMA_high - Control_high	0.502103	0.125025	0.5267	low	0.903004	0.278436
Cyclin.A2	LAMA_high - Control_high	1.26295	0.271175	0.616177	low	0.566751	0.210295
Cyclin.B1	LAMA_high - Control_high	0.704485	0.256494	0.610769	low	0.590923	0.214123
Cyclin.D1	LAMA_high - Control_high	0.983783	0.100193	0.49905	low	0.999164	0.301856
Cyclin.E1	LAMA_high - Control_high	0.490397	0.347168	0.667631	low	0.45946	0.175464
Cyclin.E2	LAMA_high - Control_high	-0.364339	0.429321	0.739604	low	0.367218	0.131001
Cyclophilin.A	LAMA_high - Control_high	1.48865	0.0644161	0.47274	high	1.19101	0.325378
Cytokeratin.1	LAMA_high - Control_high	0.626243	0.295824	0.623073	low	0.528967	0.205461
Cytokeratin.14	LAMA_high - Control_high	0.354041	0.470734	0.76461	low	0.327225	0.11656
Cytokeratin.17	LAMA_high - Control_high	0.434482	0.267152	0.610769	low	0.573242	0.214123
Cytokeratin.19	LAMA_high - Control_high	1.34633	0.0528293	0.47274	high	1.27713	0.325378
Cytokeratin.5	LAMA_high - Control_high	0.516979	0.483219	0.77612	low	0.315856	0.110071
Cytokeratin.8	LAMA_high - Control_high	0.2113	0.71679	0.89303	low	0.144608	0.0491337
Cytokeratin.8.(phospho.S431)	LAMA_high - Control_high	0.0596049	0.943615	0.981164	low	0.025205	0.00825837
Dihydrofolate.reductase.(DHFR)	LAMA_high - Control_high	0.535807	0.51036	0.784644	low	0.292124	0.105327
Dnmt1	LAMA_high - Control_high	0.0199347	0.980562	0.992394	low	0.00852489	0.00331584
DR5	LAMA_high - Control_high	0.875194	0.409579	0.720208	low	0.387662	0.142542
DUSP6	LAMA_high - Control_high	0.202359	0.683435	0.875223	low	0.165303	0.0578811
E.Cadherin	LAMA_high - Control_high	0.445266	0.225273	0.592432	low	0.647291	0.227362
EGFR	LAMA_high - Control_high	0.446291	0.599758	0.830748	low	0.222024	0.0805308
EGFR.(phospho.Y1068)	LAMA_high - Control_high	1.05881	0.102122	0.501151	low	0.99088	0.300032
EMR1/ADGRE1	LAMA_high - Control_high	0.152155	0.7997	0.924407	low	0.0970731	0.0341365
ENO1.+.ENO2.+.ENO3	LAMA_high - Control_high	0.15383	0.817772	0.932964	low	0.0873677	0.0301351
eNOS	LAMA_high - Control_high	0.221568	0.721503	0.894104	low	0.141762	0.0486119
EpCAM	LAMA_high - Control_high	2.17602	0.0403487	0.457936	high	1.39417	0.339196
ErbB2./.HER2	LAMA_high - Control_high	1.03298	0.0808399	0.488235	high	1.09237	0.311371
ErbB2./.HER2.(phospho.Y877)	LAMA_high - Control_high	0.604195	0.200538	0.591212	low	0.697802	0.228257
ErbB3./.HER3	LAMA_high - Control_high	-0.0219309	0.969532	0.988441	low	0.0134378	0.00504906
ErbB4./.HER4.(phospho.Y1162)	LAMA_high - Control_high	0.502192	0.221185	0.592432	low	0.655245	0.227362
ErbB4./.HER4+ErbB2./.HER2	LAMA_high - Control_high	0.407167	0.512154	0.785303	low	0.290599	0.104963
ERG	LAMA_high - Control_high	-0.486378	0.535967	0.798396	low	0.270862	0.0977815
ERK1	LAMA_high - Control_high	1.03701	0.00442874	0.413326	high	2.35372	0.383707
ERK1.(phospho.T202).+.ERK2.(phospho.T185)	LAMA_high - Control_high	0.211519	0.617173	0.838947	low	0.209593	0.0762656
ERK1.(phospho.T202.+.Y204).+.ERK2.(phospho.T185.+.Y187)	LAMA_high - Control_high	0.668838	0.29031	0.620884	low	0.537138	0.206989
ERK2	LAMA_high - Control_high	1.03474	0.0766216	0.481818	high	1.11565	0.317117
ETS1	LAMA_high - Control_high	0.405761	0.30075	0.628842	low	0.521794	0.201459
FABP4	LAMA_high - Control_high	-0.0745357	0.944163	0.981164	low	0.0249529	0.00825837
FADD	LAMA_high - Control_high	0.312524	0.450499	0.755578	low	0.346307	0.121721
FAK	LAMA_high - Control_high	-0.0879499	0.920927	0.975199	low	0.0357749	0.0109069
FANCI	LAMA_high - Control_high	0.913937	0.249386	0.610769	low	0.603128	0.214123
Fas	LAMA_high - Control_high	1.30976	0.125492	0.5267	low	0.901384	0.278436
Fatty.Acid.Synthase	LAMA_high - Control_high	0.362858	0.379287	0.68798	low	0.421033	0.162424
FBP2	LAMA_high - Control_high	-0.673359	0.558244	0.816769	low	0.253176	0.087901
FGF2	LAMA_high - Control_high	0.487607	0.386852	0.696631	low	0.412455	0.156997
FGFR2	LAMA_high - Control_high	0.523317	0.0562547	0.47274	high	1.24984	0.325378
Fibronectin	LAMA_high - Control_high	1.17329	0.0685325	0.47274	high	1.1641	0.325378
Fos.B	LAMA_high - Control_high	0.661288	0.487781	0.777707	low	0.311775	0.109184
FOXO1A	LAMA_high - Control_high	-0.348638	0.4093	0.720208	low	0.387959	0.142542
FOXO4/AFX	LAMA_high - Control_high	0.356907	0.59124	0.82636	low	0.228236	0.0828306
FOXP3	LAMA_high - Control_high	1.22315	0.264145	0.610769	low	0.578158	0.214123
Galectin.3	LAMA_high - Control_high	0.211102	0.505488	0.783566	low	0.296289	0.105925
gamma.H2A.X.(phospho.S139)	LAMA_high - Control_high	0.225241	0.802225	0.924407	low	0.0957038	0.0341365
GAPDH	LAMA_high - Control_high	-0.360706	0.623162	0.845091	low	0.205399	0.0730967
GATA3	LAMA_high - Control_high	0.261387	0.736114	0.897223	low	0.133055	0.0470998
GGT1/GGT	LAMA_high - Control_high	0.673442	0.243008	0.610749	low	0.614379	0.214138
GITR	LAMA_high - Control_high	0.690566	0.0178173	0.415747	high	1.74916	0.381171
GLB1/Beta-galactosidase	LAMA_high - Control_high	0.0960926	0.855835	0.94818	low	0.0676097	0.0231092
GLP-1	LAMA_high - Control_high	0.539836	0.0970949	0.49905	high	1.0128	0.301856
GLP-1R	LAMA_high - Control_high	0.729112	0.0823632	0.488235	high	1.08427	0.311371
Glucocorticoid.Receptor.(phospho.S226)	LAMA_high - Control_high	1.22061	0.00941653	0.413326	high	2.02611	0.383707
Glucose.6.Phosphate.Dehydrogenase	LAMA_high - Control_high	0.119018	0.895908	0.965579	low	0.0477368	0.0152124
Glucose.Transporter.GLUT1	LAMA_high - Control_high	2.58481	0.220654	0.592432	low	0.656287	0.227362
Glutaminase	LAMA_high - Control_high	1.48133	0.0481122	0.47274	high	1.31774	0.325378
Glutathione.Peroxidase.4	LAMA_high - Control_high	0.44666	0.530897	0.793764	low	0.274989	0.100308
GNLY/Granulysin	LAMA_high - Control_high	0.271304	0.682769	0.875223	low	0.165726	0.0578811
Granzyme.A	LAMA_high - Control_high	0.578617	0.344156	0.666938	low	0.463244	0.175915
Granzyme.B	LAMA_high - Control_high	0.0470055	0.924814	0.975721	low	0.0339455	0.0106741
Granzyme.K	LAMA_high - Control_high	1.22316	0.0597845	0.47274	high	1.22341	0.325378
GRP78.BiP	LAMA_high - Control_high	0.456874	0.482849	0.77612	low	0.316189	0.110071
GSK3.beta	LAMA_high - Control_high	0.740787	0.267003	0.610769	low	0.573483	0.214123
GSK3.beta.(phospho.S9)	LAMA_high - Control_high	0.815622	0.0925596	0.49905	high	1.03358	0.301856
HDAC1	LAMA_high - Control_high	0.358983	0.682606	0.875223	low	0.16583	0.0578811
HDAC2	LAMA_high - Control_high	0.229506	0.494981	0.778022	low	0.305412	0.109008
HDAC3	LAMA_high - Control_high	0.54147	0.491527	0.778022	low	0.308452	0.109008
HDAC4.+.5.+.9	LAMA_high - Control_high	-0.00264787	0.996905	0.999283	low	0.00134606	0.000311564
HDAC6	LAMA_high - Control_high	0.698	0.280039	0.6165	low	0.552781	0.210067
HDAC9	LAMA_high - Control_high	0.182716	0.611033	0.833639	low	0.213936	0.0790219
Heme.Oxygenase.1	LAMA_high - Control_high	1.01602	0.0736072	0.47274	high	1.13308	0.325378
Hexokinase.1	LAMA_high - Control_high	1.28702	0.257573	0.610769	low	0.589099	0.214123
Hexokinase.II	LAMA_high - Control_high	0.294516	0.698255	0.886307	low	0.155986	0.052416
HIF-1.alpha	LAMA_high - Control_high	1.18243	0.0120942	0.413326	high	1.91742	0.383707
Histone.H2A.(acetyl.K5)	LAMA_high - Control_high	-0.759382	0.203714	0.591212	low	0.690978	0.228257
Histone.H2A.(phospho.T120)	LAMA_high - Control_high	0.725783	0.158068	0.567181	low	0.801157	0.246278
Histone.H2A.X	LAMA_high - Control_high	0.558052	0.350728	0.671394	low	0.455029	0.173023
Histone.H2B.(acetyl.K5)	LAMA_high - Control_high	1.73539	0.032957	0.457936	high	1.48205	0.339196
Histone.H3	LAMA_high - Control_high	-0.575797	0.330205	0.658562	low	0.481217	0.181403
Histone.H3.(acetyl.K14)	LAMA_high - Control_high	-0.386281	0.648772	0.85214	low	0.187908	0.0694889
Histone.H3.(acetyl.K18)	LAMA_high - Control_high	-0.179336	0.665048	0.865165	low	0.177147	0.0629013
Histone.H3.(acetyl.K27)	LAMA_high - Control_high	0.75378	0.246199	0.610769	low	0.608714	0.214123
Histone.H3.(acetyl.K9)	LAMA_high - Control_high	-0.441622	0.450719	0.755578	low	0.346094	0.121721
Histone.H3.(di.methyl.K4)	LAMA_high - Control_high	-0.119631	0.858475	0.949275	low	0.0662724	0.0226079
Histone.H3.(di.methyl.K79)	LAMA_high - Control_high	-0.404244	0.260536	0.610769	low	0.584133	0.214123
Histone.H3.(mono.methyl.K4)	LAMA_high - Control_high	-0.38442	0.50582	0.783566	low	0.296004	0.105925
Histone.H3.(phospho.S10)	LAMA_high - Control_high	0.0288576	0.975277	0.992394	low	0.0108721	0.00331584
Histone.H3.(phospho.S28)	LAMA_high - Control_high	0.34422	0.636438	0.85214	low	0.196244	0.0694889
Histone.H3.(tri.methyl.K27)	LAMA_high - Control_high	0.714693	0.433762	0.741098	low	0.362749	0.130125
Histone.H3.(tri.methyl.K36)	LAMA_high - Control_high	0.78932	0.190461	0.582301	low	0.720194	0.234853
Histone.H3.(tri.methyl.K9)	LAMA_high - Control_high	-0.305463	0.633025	0.850442	low	0.198579	0.0703551
HLA.A	LAMA_high - Control_high	-0.181924	0.815771	0.932964	low	0.0884316	0.0301351
HLA.B7	LAMA_high - Control_high	0.794587	0.0386286	0.457936	high	1.41309	0.339196
HLA.E	LAMA_high - Control_high	1.13297	0.192434	0.582367	low	0.715717	0.234803
HLA.F	LAMA_high - Control_high	1.15642	0.228106	0.592432	low	0.641864	0.227362
HLA.G	LAMA_high - Control_high	-0.220648	0.693268	0.883878	low	0.159099	0.0536074
HLA-C	LAMA_high - Control_high	-0.134845	0.814318	0.932964	low	0.0892062	0.0301351
HLA-DPB1	LAMA_high - Control_high	0.841461	0.0871381	0.49905	high	1.05979	0.301856
HLA-DR	LAMA_high - Control_high	1.26248	0.00595275	0.413326	high	2.22528	0.383707
HMGB1	LAMA_high - Control_high	0.353421	0.531477	0.793764	low	0.274516	0.100308
HMGB2	LAMA_high - Control_high	1.43524	0.0855426	0.49905	high	1.06782	0.301856
Hsp27	LAMA_high - Control_high	-0.541755	0.369697	0.680771	low	0.432154	0.166999
Hsp27.(phospho.S78)	LAMA_high - Control_high	0.59965	0.413175	0.722114	low	0.383866	0.141394
Hsp70	LAMA_high - Control_high	-0.0201984	0.962059	0.982564	low	0.0167984	0.00763895
Hsp90	LAMA_high - Control_high	0.167148	0.795999	0.924407	low	0.0990874	0.0341365
HuR./.ELAVL1	LAMA_high - Control_high	2.25614	0.176013	0.567181	low	0.754456	0.246278
ICAM1	LAMA_high - Control_high	0.269831	0.589537	0.82636	low	0.229489	0.0828306
ICOS	LAMA_high - Control_high	0.599957	0.17137	0.567181	low	0.766066	0.246278
IDH1	LAMA_high - Control_high	0.614549	0.38769	0.696631	low	0.411515	0.156997
IDH2	LAMA_high - Control_high	0.260541	0.763048	0.904645	low	0.117448	0.043522
IFIT1	LAMA_high - Control_high	0.751488	0.108586	0.503523	low	0.964227	0.29798
IFNGR1	LAMA_high - Control_high	0.0202592	0.982258	0.992394	low	0.00777425	0.00331584
IGF1.Receptor	LAMA_high - Control_high	1.93251	0.176566	0.567181	low	0.753093	0.246278
IGF2BP1/IMP1	LAMA_high - Control_high	0.848231	0.111702	0.506941	low	0.951939	0.295042
Ikaros	LAMA_high - Control_high	-0.0930461	0.888567	0.965579	low	0.0513098	0.0152124
IKB.alpha	LAMA_high - Control_high	1.06402	0.194151	0.584485	low	0.711861	0.233227
IKK.alpha	LAMA_high - Control_high	0.297354	0.753351	0.904287	low	0.123002	0.0436938
IKK.beta	LAMA_high - Control_high	0.466291	0.434381	0.741098	low	0.362129	0.130125
IKK.gamma/NEMO	LAMA_high - Control_high	0.650405	0.18587	0.582301	low	0.730791	0.234853
IKKi/IKKe	LAMA_high - Control_high	0.0665537	0.916896	0.972722	low	0.03768	0.0120114
IL-1.alpha	LAMA_high - Control_high	-0.171429	0.78703	0.919801	low	0.104009	0.0363059
IL-1.beta	LAMA_high - Control_high	-0.0566773	0.948743	0.981164	low	0.0228514	0.00825837
IL-12A	LAMA_high - Control_high	0.0209252	0.983765	0.992394	low	0.00710883	0.00331584
IL-12RB1	LAMA_high - Control_high	-0.287187	0.764939	0.905021	low	0.116373	0.0433415
IL-15RA	LAMA_high - Control_high	0.0287587	0.952763	0.981605	low	0.021015	0.00806309
IL-18	LAMA_high - Control_high	0.0260811	0.978691	0.992394	low	0.00935425	0.00331584
IL-1RA	LAMA_high - Control_high	-0.331168	0.736147	0.897223	low	0.133035	0.0470998
IL-2.Receptor.alpha	LAMA_high - Control_high	0.155508	0.743076	0.899513	low	0.128967	0.0459927
IL22.RA2/IL-22BP	LAMA_high - Control_high	0.325802	0.63963	0.85214	low	0.194071	0.0694889
IL-22RA1	LAMA_high - Control_high	-0.609814	0.171658	0.567181	low	0.765336	0.246278
IL-2RG	LAMA_high - Control_high	-0.0327159	0.95267	0.981605	low	0.0210577	0.00806309
IL-33	LAMA_high - Control_high	0.30233	0.583888	0.825811	low	0.233671	0.0831195
IL3RA/CD123	LAMA_high - Control_high	0.126535	0.855134	0.94818	low	0.0679661	0.0231092
IL4	LAMA_high - Control_high	0.0378155	0.923328	0.975721	low	0.0346438	0.0106741
IL-5RA	LAMA_high - Control_high	0.245301	0.714991	0.89303	low	0.1457	0.0491337
IL-6R	LAMA_high - Control_high	0.733564	0.173781	0.567181	low	0.759999	0.246278
IMP3	LAMA_high - Control_high	1.0474	0.0578156	0.47274	high	1.23796	0.325378
Indoleamine.2_3-dioxygenase	LAMA_high - Control_high	1.04526	0.0220678	0.457936	high	1.65624	0.339196
iNOS	LAMA_high - Control_high	1.30443	0.204611	0.591212	low	0.689071	0.228257
Insulin	LAMA_high - Control_high	0.191369	0.713832	0.89303	low	0.146404	0.0491337
Insulin.Receptor.alpha	LAMA_high - Control_high	0.415798	0.374128	0.680771	low	0.42698	0.166999
Insulin.Receptor.beta	LAMA_high - Control_high	1.13424	0.226449	0.592432	low	0.64503	0.227362
Integrin.alpha.5	LAMA_high - Control_high	1.09208	0.00985116	0.413326	high	2.00651	0.383707
Integrin.alpha.6	LAMA_high - Control_high	0.458941	0.499237	0.780058	low	0.301693	0.107873
Integrin.beta.1	LAMA_high - Control_high	0.367513	0.252209	0.610769	low	0.598239	0.214123
Interferon.gamma	LAMA_high - Control_high	-0.0809095	0.837699	0.9399	low	0.076912	0.0269185
IRF3	LAMA_high - Control_high	1.1838	0.0715589	0.47274	high	1.14534	0.325378
IRF4	LAMA_high - Control_high	0.164843	0.818017	0.932964	low	0.0872378	0.0301351
IRF5	LAMA_high - Control_high	0.859805	0.157544	0.567181	low	0.802598	0.246278
ISG15	LAMA_high - Control_high	0.387317	0.450519	0.755578	low	0.346287	0.121721
JAK3	LAMA_high - Control_high	1.35812	0.0294351	0.457936	high	1.53114	0.339196
JNK1.+.JNK2.+.JNK3.(phospho.T183+T183+T221)	LAMA_high - Control_high	0.634457	0.258516	0.610769	low	0.587512	0.214123
JunD	LAMA_high - Control_high	0.353133	0.660996	0.861842	low	0.179801	0.0645722
KDM3A./.JHDM2A	LAMA_high - Control_high	0.500659	0.571792	0.8244	low	0.242762	0.0838622
Ki67	LAMA_high - Control_high	-0.0292598	0.955415	0.981605	low	0.0198079	0.00806309
KIR2DL1.+.KIR2DL2	LAMA_high - Control_high	0.756554	0.278251	0.6165	low	0.555564	0.210067
KIR2DL3	LAMA_high - Control_high	1.16348	0.00521957	0.413326	high	2.28237	0.383707
KIR3DL1.+.KIR3DS1	LAMA_high - Control_high	0.00241551	0.993289	0.999118	low	0.00292452	0.000383034
KMT6./.EZH2	LAMA_high - Control_high	0.564184	0.506933	0.783566	low	0.295049	0.105925
KMT6/EZH2.(phospho.T487)	LAMA_high - Control_high	1.06162	0.0386713	0.457936	high	1.41261	0.339196
Lactate.Dehydrogenase	LAMA_high - Control_high	0.486033	0.133473	0.537595	low	0.874607	0.269545
LAG-3	LAMA_high - Control_high	0.921343	0.00125676	0.413326	high	2.90075	0.383707
Lamin.A.+.Lamin.B1.+.Lamin.C	LAMA_high - Control_high	1.47397	0.00895695	0.413326	high	2.04784	0.383707
LAMP1	LAMA_high - Control_high	0.970434	0.209209	0.592432	low	0.67942	0.227362
LAMP2A	LAMA_high - Control_high	0.692335	0.111968	0.506941	low	0.950907	0.295042
LC3B	LAMA_high - Control_high	0.442824	0.265447	0.610769	low	0.576023	0.214123
Lck	LAMA_high - Control_high	0.804836	0.24251	0.610749	low	0.615271	0.214138
LDL.Receptor	LAMA_high - Control_high	0.249815	0.681993	0.875223	low	0.16622	0.0578811
LEF1	LAMA_high - Control_high	0.140523	0.834179	0.9399	low	0.0787407	0.0269185
LILRB3	LAMA_high - Control_high	2.01045	0.0111746	0.413326	high	1.95177	0.383707
Liver.Arginase	LAMA_high - Control_high	0.669958	0.014956	0.413326	high	1.82518	0.383707
LYVE1	LAMA_high - Control_high	0.45832	0.475319	0.769883	low	0.323015	0.113575
Macrophage.Inflammatory.Protein.1.alpha./.CCL3	LAMA_high - Control_high	0.771046	0.218038	0.592432	low	0.661468	0.227362
Macrophage.Inflammatory.Protein.3.alpha	LAMA_high - Control_high	-0.245969	0.679936	0.875223	low	0.167532	0.0578811
Mannose.Receptor	LAMA_high - Control_high	0.601267	0.330999	0.658562	low	0.480173	0.181403
M-CSF	LAMA_high - Control_high	1.32197	0.014505	0.413326	high	1.83848	0.383707
MDM2.(phospho.S166)	LAMA_high - Control_high	1.45925	0.161953	0.567181	low	0.790612	0.246278
MEK1	LAMA_high - Control_high	0.970105	0.0418193	0.457936	high	1.37862	0.339196
MEK1.(phospho.S298)	LAMA_high - Control_high	-0.113977	0.896348	0.965579	low	0.0475234	0.0152124
MEK2	LAMA_high - Control_high	0.328786	0.464586	0.763414	low	0.332934	0.11724
MEK4/MKK4.(phospho.S80)	LAMA_high - Control_high	0.123462	0.840168	0.9399	low	0.0756341	0.0269185
MEKK3	LAMA_high - Control_high	0.536581	0.237029	0.60574	low	0.625199	0.217714
MelanA	LAMA_high - Control_high	1.57358	0.186988	0.582301	low	0.728186	0.234853
Melanoma.gp100	LAMA_high - Control_high	1.41089	0.0154355	0.413326	high	1.81148	0.383707
Met.(c-Met)	LAMA_high - Control_high	0.22003	0.797069	0.924407	low	0.0985039	0.0341365
Met.(c-Met).(phospho.Y1349)	LAMA_high - Control_high	0.579019	0.415038	0.723171	low	0.381913	0.140759
MICA.+.MICB	LAMA_high - Control_high	0.497327	0.0981302	0.49905	high	1.0082	0.301856
MLH1	LAMA_high - Control_high	1.53322	0.0339275	0.457936	high	1.46945	0.339196
MMP1	LAMA_high - Control_high	0.383566	0.468523	0.763414	low	0.329269	0.11724
MMP14	LAMA_high - Control_high	0.745718	0.509534	0.784644	low	0.292827	0.105327
MMP3	LAMA_high - Control_high	0.306794	0.577797	0.8244	low	0.238225	0.0838622
MMP7	LAMA_high - Control_high	0.573577	0.27354	0.616177	low	0.56298	0.210295
MMP8	LAMA_high - Control_high	0.328806	0.568273	0.8244	low	0.245443	0.0838622
MMP9	LAMA_high - Control_high	0.669507	0.0331835	0.457936	high	1.47908	0.339196
Monoamine.Oxidase.A/MAO-A	LAMA_high - Control_high	1.31314	0.0317767	0.457936	high	1.49789	0.339196
MRP8	LAMA_high - Control_high	1.26867	0.149425	0.55725	low	0.825578	0.25395
MS4A2	LAMA_high - Control_high	0.81635	0.288787	0.620884	low	0.539422	0.206989
MSH2	LAMA_high - Control_high	0.00479779	0.993906	0.999118	low	0.00265485	0.000383034
MSH6	LAMA_high - Control_high	0.237289	0.821008	0.932964	low	0.0856524	0.0301351
mTOR	LAMA_high - Control_high	0.983784	0.164027	0.567181	low	0.785085	0.246278
mTOR.(phospho.S2448)	LAMA_high - Control_high	0.588932	0.189899	0.582301	low	0.721477	0.234853
MUC1	LAMA_high - Control_high	1.50474	0.187712	0.582301	low	0.726508	0.234853
Mucin.5AC	LAMA_high - Control_high	1.01929	0.174012	0.567181	low	0.75942	0.246278
Musashi.1./.Msi1	LAMA_high - Control_high	0.306934	0.46867	0.763414	low	0.329133	0.11724
MX1	LAMA_high - Control_high	0.684295	0.464087	0.763414	low	0.333401	0.11724
MyD88	LAMA_high - Control_high	0.429708	0.144586	0.550277	low	0.839874	0.259419
Myeloperoxidase	LAMA_high - Control_high	0.593451	0.261825	0.610769	low	0.581988	0.214123
N.Cadherin	LAMA_high - Control_high	0.245348	0.783707	0.917783	low	0.105846	0.0372599
NAK/TBK1	LAMA_high - Control_high	0.367148	0.582674	0.825811	low	0.234574	0.0831195
Nanog	LAMA_high - Control_high	0.737655	0.324166	0.651732	low	0.489233	0.185931
NCAM1	LAMA_high - Control_high	0.587152	0.283054	0.6165	low	0.548131	0.210067
NCR1	LAMA_high - Control_high	1.13385	0.0285577	0.457936	high	1.54428	0.339196
Nectin.2	LAMA_high - Control_high	-0.0719472	0.894502	0.965579	low	0.0484187	0.0152124
Nectin-4	LAMA_high - Control_high	0.559639	0.20328	0.591212	low	0.691904	0.228257
Neutrophil.Elastase	LAMA_high - Control_high	1.30811	0.0530227	0.47274	high	1.27554	0.325378
NFAT2	LAMA_high - Control_high	0.457124	0.158148	0.567181	low	0.800936	0.246278
NFkB.p105./.p50	LAMA_high - Control_high	0.19155	0.851462	0.947345	low	0.0698349	0.0234917
NF-kB.p65	LAMA_high - Control_high	0.655809	0.243237	0.610749	low	0.61397	0.214138
NKG2A.+.NKG2E.+.NKG2C	LAMA_high - Control_high	0.198936	0.77287	0.908794	low	0.111893	0.0415344
NKG2D	LAMA_high - Control_high	0.272183	0.649109	0.85214	low	0.187683	0.0694889
Notch1	LAMA_high - Control_high	0.566166	0.235206	0.603766	low	0.628551	0.219131
NQO1	LAMA_high - Control_high	1.0961	0.250298	0.610769	low	0.601543	0.214123
NRF1	LAMA_high - Control_high	0.829619	0.162491	0.567181	low	0.78917	0.246278
NSD3	LAMA_high - Control_high	0.88364	0.184947	0.582301	low	0.732952	0.234853
Occludin	LAMA_high - Control_high	0.344029	0.513613	0.785445	low	0.289364	0.104884
Oct-2	LAMA_high - Control_high	0.899467	0.145858	0.550277	low	0.836069	0.259419
Oct4	LAMA_high - Control_high	0.729125	0.370228	0.680771	low	0.43153	0.166999
Osteopontin	LAMA_high - Control_high	0.766436	0.0422097	0.457936	high	1.37459	0.339196
p27.KIP.1	LAMA_high - Control_high	1.38458	0.138661	0.542381	low	0.858046	0.265695
p27.KIP.1.(phospho.S10)	LAMA_high - Control_high	0.187605	0.611819	0.833639	low	0.213377	0.0790219
p38.(phospho.T180)	LAMA_high - Control_high	0.0531229	0.939535	0.981164	low	0.0270872	0.00825837
p38.beta/MAPK11.+.p38.alpha/MAPK14	LAMA_high - Control_high	0.95973	0.103273	0.501151	low	0.986013	0.300032
p40.-.DeltaNp63	LAMA_high - Control_high	0.650484	0.304295	0.632695	low	0.516706	0.198806
p53	LAMA_high - Control_high	0.40858	0.54942	0.806635	low	0.260095	0.0933228
p53.(acetyl.K373)	LAMA_high - Control_high	0.29303	0.170759	0.567181	low	0.767615	0.246278
p53.(phospho.S392)	LAMA_high - Control_high	0.332922	0.733022	0.897223	low	0.134883	0.0470998
p53.(phospho.S46)	LAMA_high - Control_high	0.40414	0.572244	0.8244	low	0.242419	0.0838622
p57.Kip2	LAMA_high - Control_high	0.101638	0.90244	0.965579	low	0.0445814	0.0152124
p63	LAMA_high - Control_high	-0.190667	0.358963	0.674675	low	0.44495	0.170905
p73	LAMA_high - Control_high	0.651748	0.449079	0.755578	low	0.347677	0.121721
PAK1	LAMA_high - Control_high	0.352918	0.667447	0.866325	low	0.175583	0.0623193
PAK1+PAK2+PAK3.(phospho.S141.+.S144.+.S154)	LAMA_high - Control_high	0.742324	0.216353	0.592432	low	0.664837	0.227362
pan.Cytokeratin	LAMA_high - Control_high	-0.0263893	0.958563	0.98213	low	0.0183793	0.00783103
Pan.Trk	LAMA_high - Control_high	0.194187	0.274333	0.616177	low	0.561723	0.210295
PARP1	LAMA_high - Control_high	0.187243	0.851787	0.947345	low	0.069669	0.0234917
PCNA	LAMA_high - Control_high	0.799318	0.135154	0.539011	low	0.869173	0.268402
PD1	LAMA_high - Control_high	0.0409667	0.955998	0.981605	low	0.0195429	0.00806309
PDGF.B	LAMA_high - Control_high	-0.562231	0.569998	0.8244	low	0.244126	0.0838622
PDGFR.alpha	LAMA_high - Control_high	1.54442	0.00216384	0.413326	high	2.66478	0.383707
PDGFR.alpha.+.PDGFR.beta	LAMA_high - Control_high	1.36869	0.0553094	0.47274	high	1.2572	0.325378
PD-L1	LAMA_high - Control_high	0.518786	0.21014	0.592432	low	0.677491	0.227362
PD-L2	LAMA_high - Control_high	0.936195	0.0488476	0.47274	high	1.31116	0.325378
Periostin	LAMA_high - Control_high	0.725114	0.31875	0.647174	low	0.49655	0.188979
PF4	LAMA_high - Control_high	0.340323	0.713144	0.89303	low	0.146823	0.0491337
PI.3.Kinase.catalytic.subunit.alpha/PIK3CA	LAMA_high - Control_high	0.90966	0.0277124	0.457936	high	1.55733	0.339196
PI.3.Kinase.catalytic.subunit.gamma/PI3K-gamma	LAMA_high - Control_high	0.933937	0.0639119	0.47274	high	1.19442	0.325378
PI.3.Kinase.p85.alpha	LAMA_high - Control_high	0.353775	0.575494	0.8244	low	0.239959	0.0838622
PI.3.Kinase.p85.beta	LAMA_high - Control_high	0.164004	0.760085	0.904645	low	0.119138	0.043522
PKC.beta.1	LAMA_high - Control_high	-0.743257	0.60954	0.833639	low	0.214998	0.0790219
PLCG.2	LAMA_high - Control_high	-0.243537	0.703659	0.889239	low	0.152638	0.0509814
Podoplanin./.gp36	LAMA_high - Control_high	0.824668	0.128343	0.530916	low	0.891627	0.274974
Poliovirus.Receptor/PVR	LAMA_high - Control_high	0.227567	0.690577	0.882404	low	0.160788	0.0543323
PP2A.alpha.+.beta	LAMA_high - Control_high	-0.237216	0.629778	0.848062	low	0.200813	0.0715726
PRAME	LAMA_high - Control_high	0.674276	0.0707321	0.47274	high	1.15038	0.325378
PRAS40	LAMA_high - Control_high	1.07494	0.0180759	0.415747	high	1.7429	0.381171
PRDM1/Blimp1	LAMA_high - Control_high	0.924918	0.127608	0.530916	low	0.894121	0.274974
Pro.Caspase-8	LAMA_high - Control_high	0.468236	0.496581	0.778022	low	0.30401	0.109008
Progesterone.Receptor	LAMA_high - Control_high	-0.344701	0.547538	0.806635	low	0.261586	0.0933228
Progesterone.Receptor.(phospho.S190)	LAMA_high - Control_high	0.695815	0.318806	0.647174	low	0.496473	0.188979
Prostate.Specific.Antigen	LAMA_high - Control_high	0.174821	0.769128	0.9069	low	0.114001	0.0424407
PSMA	LAMA_high - Control_high	0.476852	0.648937	0.85214	low	0.187797	0.0694889
PTCH2	LAMA_high - Control_high	0.29114	0.746889	0.900338	low	0.126744	0.0455942
PTEN	LAMA_high - Control_high	0.692317	0.216069	0.592432	low	0.665408	0.227362
PTEN.(phospho.T366)	LAMA_high - Control_high	-0.1718	0.840495	0.9399	low	0.075465	0.0269185
PTGES2/Gbf1	LAMA_high - Control_high	0.990611	0.354046	0.674038	low	0.45094	0.171315
PU.1/Spi1	LAMA_high - Control_high	1.73433	0.124134	0.5267	low	0.90611	0.278436
Rad51	LAMA_high - Control_high	1.07279	0.146421	0.550277	low	0.834395	0.259419
RAGE	LAMA_high - Control_high	0.767683	0.319518	0.647174	low	0.495504	0.188979
Raptor	LAMA_high - Control_high	1.23564	0.339617	0.663656	low	0.469011	0.178057
Ras	LAMA_high - Control_high	1.45234	0.0384675	0.457936	high	1.41491	0.339196
Rb	LAMA_high - Control_high	0.961437	0.217964	0.592432	low	0.661615	0.227362
Rb.(phospho.S608)	LAMA_high - Control_high	-0.260648	0.701453	0.888405	low	0.154001	0.0513892
Rb.(phospho.S807)	LAMA_high - Control_high	0.630651	0.401552	0.712631	low	0.396258	0.147136
Rb.(phospho.T252)	LAMA_high - Control_high	0.72158	0.304794	0.632695	low	0.515994	0.198806
Rb.(phospho.T356)	LAMA_high - Control_high	0.892972	0.0267693	0.457936	high	1.57236	0.339196
Rb.(phospho.T373)	LAMA_high - Control_high	-0.0854979	0.898327	0.965579	low	0.0465655	0.0152124
Rb.(phospho.T780)	LAMA_high - Control_high	0.505857	0.255952	0.610769	low	0.591841	0.214123
Rel.B	LAMA_high - Control_high	0.352982	0.411192	0.72084	low	0.385955	0.142161
Ret	LAMA_high - Control_high	0.967133	0.281142	0.6165	low	0.551074	0.210067
Retinoic.Acid.Receptor.beta	LAMA_high - Control_high	0.730818	0.495463	0.778022	low	0.304989	0.109008
Rho	LAMA_high - Control_high	0.562781	0.465424	0.763414	low	0.332151	0.11724
Rho.A.+.B.+.C	LAMA_high - Control_high	0.338081	0.64628	0.85214	low	0.189579	0.0694889
ROCK1	LAMA_high - Control_high	1.57997	0.027771	0.457936	high	1.55641	0.339196
ROCK2.+.ROCK1	LAMA_high - Control_high	0.653852	0.293533	0.621971	low	0.532343	0.20623
ROS1	LAMA_high - Control_high	0.66129	0.0627989	0.47274	high	1.20205	0.325378
RPS6	LAMA_high - Control_high	-0.142348	0.910741	0.969726	low	0.0406052	0.0133509
RPS6.(phospho.S235.+.S236)	LAMA_high - Control_high	1.08842	0.0387538	0.457936	high	1.41169	0.339196
RPS6.(phospho.S240.+.S244)	LAMA_high - Control_high	0.440287	0.215577	0.592432	low	0.666397	0.227362
RSK1.p90	LAMA_high - Control_high	0.350326	0.576929	0.8244	low	0.238877	0.0838622
RSK1.p90.(phospho.T359)	LAMA_high - Control_high	0.389801	0.220511	0.592432	low	0.656569	0.227362
RUNX1./.AML1.+.RUNX3.+.RUNX2	LAMA_high - Control_high	1.22812	0.0793258	0.488235	high	1.10059	0.311371
S100.beta	LAMA_high - Control_high	1.71193	0.0620888	0.47274	high	1.20699	0.325378
S100A12/CGRP	LAMA_high - Control_high	1.37511	0.201	0.591212	low	0.696804	0.228257
S100A4	LAMA_high - Control_high	1.38416	0.0281076	0.457936	high	1.55118	0.339196
S100A8.+.S100A9	LAMA_high - Control_high	0.357599	0.644147	0.85214	low	0.191015	0.0694889
S100A9	LAMA_high - Control_high	0.740435	0.0451738	0.472271	high	1.34511	0.325808
S100P	LAMA_high - Control_high	0.29281	0.725697	0.897223	low	0.139244	0.0470998
S6K1	LAMA_high - Control_high	0.259019	0.36316	0.680186	low	0.439902	0.167372
Scavenging.Receptor.SR-BI	LAMA_high - Control_high	0.65135	0.226989	0.592432	low	0.643996	0.227362
SCF	LAMA_high - Control_high	0.466295	0.384082	0.694489	low	0.415576	0.158335
SDHA	LAMA_high - Control_high	0.91517	0.277911	0.6165	low	0.556095	0.210067
SFRP1	LAMA_high - Control_high	0.487191	0.527361	0.793764	low	0.277892	0.100308
SFRP4	LAMA_high - Control_high	0.423079	0.739601	0.897223	low	0.131003	0.0470998
SHP1	LAMA_high - Control_high	1.31371	0.245878	0.610769	low	0.609281	0.214123
SHP2	LAMA_high - Control_high	1.67612	0.0480435	0.47274	high	1.31837	0.325378
SIGLEC5	LAMA_high - Control_high	0.929139	0.210702	0.592432	low	0.676332	0.227362
SIRT1	LAMA_high - Control_high	1.63568	0.118007	0.521953	low	0.928093	0.282369
SIRT1.(phospho.S47)	LAMA_high - Control_high	1.40084	0.0245136	0.457936	high	1.61059	0.339196
SIRT2	LAMA_high - Control_high	0.309779	0.488265	0.777707	low	0.311345	0.109184
SIRT3	LAMA_high - Control_high	0.787434	0.0985019	0.49905	high	1.00656	0.301856
SLC7A5/LAT1	LAMA_high - Control_high	0.479841	0.523764	0.793764	low	0.280865	0.100308
Smac/Diablo	LAMA_high - Control_high	0.759328	0.345333	0.666938	low	0.461762	0.175915
SMAD1.+.SMAD5.+.SMAD9.(phospho.S463.+.S465.+.S467)	LAMA_high - Control_high	0.363082	0.35588	0.674038	low	0.448697	0.171315
Smad2	LAMA_high - Control_high	0.23647	0.515305	0.785943	low	0.287935	0.104609
Smad2.(phospho.S255)	LAMA_high - Control_high	1.39215	0.131377	0.537595	low	0.881481	0.269545
Smad2.(phospho.S467)	LAMA_high - Control_high	0.472005	0.589331	0.82636	low	0.229641	0.0828306
Smad3	LAMA_high - Control_high	0.311527	0.140259	0.544926	low	0.853069	0.263663
Smad3.(phospho.S423.+.S425)	LAMA_high - Control_high	0.356051	0.602184	0.830748	low	0.220271	0.0805308
Smad4	LAMA_high - Control_high	0.670617	0.166815	0.567181	low	0.777764	0.246278
SMAD5	LAMA_high - Control_high	0.331484	0.733577	0.897223	low	0.134554	0.0470998
SOCS3	LAMA_high - Control_high	0.651743	0.0884384	0.49905	high	1.05336	0.301856
SOD2/MnSOD	LAMA_high - Control_high	0.315186	0.738013	0.897223	low	0.131936	0.0470998
SOD2/MnSOD.(acetyl.K68)	LAMA_high - Control_high	1.07631	0.0383063	0.457936	high	1.41673	0.339196
Somatostatin.Receptor.2	LAMA_high - Control_high	0.464882	0.569362	0.8244	low	0.244611	0.0838622
Sonic.Hedgehog	LAMA_high - Control_high	0.275851	0.543459	0.805383	low	0.264833	0.0939973
SOX9	LAMA_high - Control_high	0.113323	0.750592	0.902908	low	0.124596	0.0443564
SQSTM1./.p62	LAMA_high - Control_high	-0.195352	0.738291	0.897223	low	0.131773	0.0470998
Src	LAMA_high - Control_high	-0.207229	0.901379	0.965579	low	0.0450924	0.0152124
ST2	LAMA_high - Control_high	0.427211	0.371557	0.680771	low	0.429974	0.166999
STAT1	LAMA_high - Control_high	-0.102964	0.879191	0.964761	low	0.055917	0.0155804
STAT1.(phospho.S727)	LAMA_high - Control_high	0.431675	0.0594299	0.47274	high	1.226	0.325378
STAT2	LAMA_high - Control_high	0.868657	0.059294	0.47274	high	1.22699	0.325378
STAT3	LAMA_high - Control_high	0.690452	0.37374	0.680771	low	0.42743	0.166999
STAT3.(phospho.Y705)	LAMA_high - Control_high	0.646029	0.103943	0.501151	low	0.983207	0.300032
STAT5.(phospho.Y694)	LAMA_high - Control_high	1.28601	0.0661053	0.47274	high	1.17976	0.325378
STAT5a	LAMA_high - Control_high	0.145638	0.761674	0.904645	low	0.118231	0.043522
STAT5b	LAMA_high - Control_high	0.199632	0.819776	0.932964	low	0.0863047	0.0301351
STAT6	LAMA_high - Control_high	0.51042	0.489813	0.778018	low	0.30997	0.109011
STAT6.(phospho.Y641)	LAMA_high - Control_high	0.96547	0.170533	0.567181	low	0.76819	0.246278
STING	LAMA_high - Control_high	0.560884	0.0806142	0.488235	high	1.09359	0.311371
STK3/MST-2	LAMA_high - Control_high	0.0700651	0.875099	0.962107	low	0.057943	0.0167768
Sumo.1	LAMA_high - Control_high	1.49763	0.215603	0.592432	low	0.666345	0.227362
Survivin	LAMA_high - Control_high	0.50031	0.336159	0.663656	low	0.473455	0.178057
Syk	LAMA_high - Control_high	0.372523	0.603917	0.830748	low	0.219022	0.0805308
Syk.(phospho.Y323)	LAMA_high - Control_high	0.257909	0.564713	0.824137	low	0.248172	0.0840008
Syk.(phospho.Y352).+ZAP70.(phospho.Y319)	LAMA_high - Control_high	1.60461	0.209152	0.592432	low	0.679539	0.227362
Syndecan-1	LAMA_high - Control_high	0.7561	0.35146	0.671394	low	0.454124	0.173023
TAK1	LAMA_high - Control_high	0.405314	0.319283	0.647174	low	0.495824	0.188979
TAP2	LAMA_high - Control_high	1.1564	0.241054	0.610749	low	0.617886	0.214138
T-bet./.Tbx21	LAMA_high - Control_high	0.273438	0.231094	0.595871	low	0.636211	0.224848
TBR2./.Eomes	LAMA_high - Control_high	0.117923	0.841101	0.9399	low	0.075152	0.0269185
TEF1/TEAD-1	LAMA_high - Control_high	0.504772	0.338874	0.663656	low	0.469962	0.178057
TGF.beta.1	LAMA_high - Control_high	0.745132	0.254339	0.610769	low	0.594586	0.214123
Thymidylate.Synthase	LAMA_high - Control_high	0.563105	0.642754	0.85214	low	0.191955	0.0694889
TIM.3	LAMA_high - Control_high	0.468706	0.493452	0.778022	low	0.306755	0.109008
Tissue.Factor	LAMA_high - Control_high	0.308646	0.718395	0.89303	low	0.143637	0.0491337
TLR7	LAMA_high - Control_high	0.588326	0.340484	0.663656	low	0.467903	0.178057
TLR8	LAMA_high - Control_high	1.08799	0.122481	0.5267	low	0.911932	0.278436
TLR9	LAMA_high - Control_high	-0.0653341	0.941611	0.981164	low	0.0261285	0.00825837
TMPRSS2	LAMA_high - Control_high	0.730804	0.145226	0.550277	low	0.837955	0.259419
TMS1/ASC	LAMA_high - Control_high	1.2713	0.106596	0.503523	low	0.97226	0.29798
TNF.alpha	LAMA_high - Control_high	1.26481	0.045074	0.472271	high	1.34607	0.325808
TNFAIP3	LAMA_high - Control_high	0.96059	0.171687	0.567181	low	0.765264	0.246278
TOMM20	LAMA_high - Control_high	1.05215	0.257057	0.610769	low	0.58997	0.214123
Topoisomerase.I	LAMA_high - Control_high	0.840603	0.0949347	0.49905	high	1.02257	0.301856
Topoisomerase.II.alpha	LAMA_high - Control_high	-0.186608	0.791586	0.923249	low	0.101502	0.034681
Topoisomerase.II.alpha.(phospho.S1106)	LAMA_high - Control_high	1.06246	0.100678	0.49905	low	0.997066	0.301856
Topoisomerase.II.alpha.(phospho.T1343)	LAMA_high - Control_high	1.06764	0.222418	0.592432	low	0.652829	0.227362
TRAF1	LAMA_high - Control_high	0.337654	0.659237	0.861503	low	0.180958	0.0647431
TRAF2	LAMA_high - Control_high	1.0127	0.0538271	0.47274	high	1.269	0.325378
TRAF6	LAMA_high - Control_high	0.308592	0.738151	0.897223	low	0.131855	0.0470998
Transferrin.Receptor	LAMA_high - Control_high	1.68985	0.0161795	0.413326	high	1.79104	0.383707
TROP2	LAMA_high - Control_high	1.58712	0.092017	0.49905	high	1.03613	0.301856
Tuberin	LAMA_high - Control_high	2.14886	0.0674332	0.47274	high	1.17113	0.325378
Tuberin.(phospho.S1254)	LAMA_high - Control_high	0.377659	0.372205	0.680771	low	0.429218	0.166999
Tuberin.(phospho.T1462)	LAMA_high - Control_high	0.932687	0.0625032	0.47274	high	1.2041	0.325378
UBE2C	LAMA_high - Control_high	0.105471	0.928076	0.977369	low	0.0324166	0.0099414
Ubiquitin	LAMA_high - Control_high	0.582898	0.279125	0.6165	low	0.554201	0.210067
uPA.Receptor/U-PAR	LAMA_high - Control_high	2.13471	0.00371935	0.413326	high	2.42953	0.383707
Urokinase	LAMA_high - Control_high	0.573276	0.527783	0.793764	low	0.277545	0.100308
VCAM1	LAMA_high - Control_high	0.644256	0.297734	0.624806	low	0.526172	0.204255
VEGF.Receptor.1	LAMA_high - Control_high	1.66805	0.136625	0.539011	low	0.86447	0.268402
VEGF.Receptor.2	LAMA_high - Control_high	1.01876	0.0718411	0.47274	high	1.14363	0.325378
VEGFA	LAMA_high - Control_high	-0.108404	0.653537	0.856	low	0.18473	0.0675264
VEGFD	LAMA_high - Control_high	-0.369302	0.418645	0.727253	low	0.378155	0.138315
Vimentin	LAMA_high - Control_high	-0.561785	0.628315	0.848062	low	0.201822	0.0715726
VISTA	LAMA_high - Control_high	0.312914	0.453666	0.75694	low	0.343264	0.120939
Von.Willebrand.Factor	LAMA_high - Control_high	0.0505334	0.947477	0.981164	low	0.0234313	0.00825837
Wee1	LAMA_high - Control_high	0.929304	0.123406	0.5267	low	0.908664	0.278436
Wee1.(phospho.S642)	LAMA_high - Control_high	0.754428	0.0622388	0.47274	high	1.20594	0.325378
Wilms.Tumor.Protein	LAMA_high - Control_high	0.604652	0.359044	0.674675	low	0.444852	0.170905
Wnt3a	LAMA_high - Control_high	-0.0438853	0.948434	0.981164	low	0.0229931	0.00825837
YAP1	LAMA_high - Control_high	0.799629	0.431126	0.739992	low	0.365396	0.130773
YAP1.(phospho.S127)	LAMA_high - Control_high	0.400821	0.62898	0.848062	low	0.201363	0.0715726
YKL-40/CHI3L1	LAMA_high - Control_high	1.24664	0.0304938	0.457936	high	1.51579	0.339196
ZAP70	LAMA_high - Control_high	0.96714	0.322852	0.651368	low	0.490997	0.186174

## Sheet: Fig5B
Antigen	Contrast	Log2.fold.change	P-value	FDR	sig	log10.p	log10.FDR
AhR	PBS area - WT area	-2.11127	0.00852052	0.0430034	real	2.06953	1.3665
AR	PBS area - WT area	-2.52948	0.0635579	0.114552	middle	1.19683	0.940999
B7-H3	PBS area - WT area	-1.95169	0.151956	0.206499	low	0.818283	0.685082
BRAF	PBS area - WT area	-1.33685	0.0210629	0.0625322	high	1.67648	1.2039
CD11b	PBS area - WT area	1.26475	0.00327183	0.0373141	real	2.48521	1.42813
CD11c	PBS area - WT area	1.5825	0.0198248	0.0625322	high	1.70279	1.2039
CD127/IL7RA	PBS area - WT area	-0.946589	0.015755	0.0590812	high	1.80258	1.22855
CD19	PBS area - WT area	-2.53136	0.0126625	0.0508383	high	1.89748	1.29381
CD27	PBS area - WT area	-1.86862	0.0410973	0.0850288	high	1.38619	1.07043
CD3e	PBS area - WT area	-0.681379	0.254364	0.305237	low	0.594544	0.515363
CD4	PBS area - WT area	-1.44535	0.0731141	0.125338	middle	1.136	0.901916
CD40	PBS area - WT area	1.27788	0.0577589	0.111792	middle	1.23838	0.951591
CD40L	PBS area - WT area	-1.23674	0.0927499	0.146447	middle	1.03269	0.834319
CD44	PBS area - WT area	4.1075	3.31161e-06	0.000198697	real	5.47996	3.70181
CD45	PBS area - WT area	2.18912	0.00113508	0.0227015	real	2.94497	1.64394
CD86	PBS area - WT area	-1.92257	0.0288082	0.0722211	high	1.54048	1.14134
CD8a	PBS area - WT area	-0.546631	0.118121	0.172861	low	0.927671	0.762304
CTLA4	PBS area - WT area	-0.816224	0.243547	0.298221	low	0.613417	0.525462
EGFR	PBS area - WT area	1.09227	0.00498042	0.0373141	real	2.30273	1.42813
Epcam	PBS area - WT area	-2.7633	0.00382762	0.0373141	real	2.41707	1.42813
ER	PBS area - WT area	-1.28485	0.0093174	0.0430034	real	2.03071	1.3665
F4/80	PBS area - WT area	-0.216496	0.605965	0.659836	low	0.217553	0.180564
Fibronectin	PBS area - WT area	1.25279	0.0389588	0.0834832	high	1.40939	1.0784
GAPDH	PBS area - WT area	0.337416	0.179911	0.229673	low	0.744943	0.63889
GFP	PBS area - WT area	-1.6399	0.19995	0.249937	low	0.699079	0.602169
GITR	PBS area - WT area	-2.18322	0.0468199	0.0936398	high	1.32957	1.02854
GZMB	PBS area - WT area	-0.453192	0.424888	0.499868	low	0.371726	0.301145
Her2	PBS area - WT area	-2.17809	0.00896718	0.0430034	real	2.04734	1.3665
Histone.H3	PBS area - WT area	-0.736661	0.0882894	0.143172	middle	1.05409	0.844142
ICOS	PBS area - WT area	-1.82001	0.0347369	0.0801621	high	1.45921	1.09603
IFNGR	PBS area - WT area	-2.26713	0.00112973	0.0227015	real	2.94703	1.64394
Ki-67	PBS area - WT area	-0.711983	0.0649125	0.114552	middle	1.18767	0.940999
LAG3	PBS area - WT area	-1.82574	0.154874	0.206499	low	0.810021	0.685082
MEK1	PBS area - WT area	0.734216	0.106083	0.159125	low	0.974354	0.798262
MET	PBS area - WT area	-1.52866	0.00661306	0.0396783	real	2.1796	1.40145
MHC.II	PBS area - WT area	2.64543	0.0127096	0.0508383	high	1.89587	1.29381
OX40L	PBS area - WT area	-1.5916	0.00457265	0.0373141	real	2.33983	1.42813
p38.MAPK	PBS area - WT area	-0.956305	0.150158	0.206499	low	0.823452	0.685082
p44/42.MAPK.ERK1/2	PBS area - WT area	1.18408	0.0288885	0.0722211	high	1.53928	1.14134
Pan-AKT	PBS area - WT area	2.10754	0.021697	0.0625322	high	1.6636	1.2039
PanCk	PBS area - WT area	-1.11867	0.0204358	0.0625322	high	1.68961	1.2039
pan-RAS	PBS area - WT area	0.171687	0.73068	0.753853	low	0.136273	0.122713
PD-1	PBS area - WT area	-2.0676	0.00452547	0.0373141	real	2.34434	1.42813
PD-L1	PBS area - WT area	-2.3603	0.00559712	0.0373141	real	2.25204	1.42813
Phospho-AKT1.(S473)	PBS area - WT area	-0.885929	0.0598001	0.112125	middle	1.2233	0.950297
Phospho-AMPK-alpha.(T172)	PBS area - WT area	-0.220788	0.65384	0.688253	low	0.184528	0.162252
Phospho-GSK3A.(S21)/Phospho-GSK3B.(S9)	PBS area - WT area	-1.38782	0.0844771	0.140795	middle	1.07326	0.851412
Phospho-JNK.(T183/Y185)	PBS area - WT area	-1.68436	0.166866	0.217651	low	0.777633	0.662239
Phospho-MEK1.(S217/S221)	PBS area - WT area	-0.791391	0.0995786	0.153198	middle	1.00183	0.814747
Phospho-p44/42.MAPK.ERK1/2.(T202/Y204)	PBS area - WT area	0.286356	0.615088	0.659836	low	0.211063	0.180564
Phospho-p90.RSK.(T359/S363)	PBS area - WT area	-0.852201	0.151725	0.206499	low	0.818942	0.685082
Phospho-PRAS40.(T246)	PBS area - WT area	-0.0791405	0.89987	0.89987	low	0.0458202	0.0458202
Phospho-S6.(S235/S236)	PBS area - WT area	-0.315271	0.615847	0.659836	low	0.210527	0.180564
PLCG1	PBS area - WT area	-1.76916	0.0285299	0.0722211	high	1.5447	1.14134
Pmel17	PBS area - WT area	-1.41463	0.0317641	0.0762339	high	1.49806	1.11785
S100B	PBS area - WT area	0.73762	0.528411	0.598201	low	0.277029	0.223153
S6	PBS area - WT area	0.399241	0.482963	0.557265	low	0.316086	0.253938
SMA	PBS area - WT area	1.83645	0.0218863	0.0625322	high	1.65983	1.2039
Tim-3	PBS area - WT area	-2.51908	0.0372553	0.0827896	high	1.42881	1.08202
VISTA	PBS area - WT area	0.125439	0.741289	0.753853	low	0.130012	0.122713

## Sheet: Fig5C
Antigen	Contrast	Log2.fold.change	P-value	FDR	sig	log10.p	log10.FDR
CD86	PBS single fiber - WT single fiber	-2.2909	0.00643928	0.223729	high	2.19116	0.650278
Phospho-JNK.(T183/Y185)	PBS single fiber - WT single fiber	-2.79928	0.0132278	0.223729	high	1.87851	0.650278
CD8a	PBS single fiber - WT single fiber	-1.81507	0.0140311	0.223729	high	1.85291	0.650278
GITR	PBS single fiber - WT single fiber	-2.48539	0.0175892	0.223729	high	1.75475	0.650278
CD4	PBS single fiber - WT single fiber	-2.36698	0.0186441	0.223729	high	1.72946	0.650278
p38.MAPK	PBS single fiber - WT single fiber	-1.73308	0.0277614	0.240523	high	1.55656	0.618843
Fibronectin	PBS single fiber - WT single fiber	1.65205	0.028061	0.240523	high	1.5519	0.618843
Phospho-GSK3A.(S21)/Phospho-GSK3B.(S9)	PBS single fiber - WT single fiber	-1.61493	0.0428031	0.28048	high	1.36853	0.552098
CD19	PBS single fiber - WT single fiber	-1.93092	0.0433494	0.28048	high	1.36302	0.552098
OX40L	PBS single fiber - WT single fiber	-2.0974	0.0479601	0.28048	high	1.31912	0.552098
SMA	PBS single fiber - WT single fiber	2.20425	0.0514213	0.28048	middle	1.28886	0.552098
IFNGR	PBS single fiber - WT single fiber	-1.43599	0.0632843	0.281564	middle	1.1987	0.550423
PD-1	PBS single fiber - WT single fiber	-1.64322	0.0684745	0.281564	middle	1.16447	0.550423
AhR	PBS single fiber - WT single fiber	-1.61357	0.0723025	0.281564	middle	1.14085	0.550423
Phospho-PRAS40.(T246)	PBS single fiber - WT single fiber	-1.36002	0.0733782	0.281564	middle	1.13443	0.550423
Phospho-AMPK-alpha.(T172)	PBS single fiber - WT single fiber	-1.25536	0.0765585	0.281564	middle	1.11601	0.550423
Phospho-AKT1.(S473)	PBS single fiber - WT single fiber	-1.302	0.0797765	0.281564	middle	1.09812	0.550423
Epcam	PBS single fiber - WT single fiber	-1.62268	0.091063	0.302498	middle	1.04066	0.519278
Ki-67	PBS single fiber - WT single fiber	-1.3372	0.095791	0.302498	middle	1.01868	0.519278
LAG3	PBS single fiber - WT single fiber	-2.14392	0.119307	0.334204	low	0.923335	0.475988
PD-L1	PBS single fiber - WT single fiber	-1.43124	0.120498	0.334204	low	0.919019	0.475988
Phospho-p90.RSK.(T359/S363)	PBS single fiber - WT single fiber	-1.11718	0.122542	0.334204	low	0.911716	0.475988
Her2	PBS single fiber - WT single fiber	-2.43422	0.128584	0.335437	low	0.890812	0.474389
Pmel17	PBS single fiber - WT single fiber	-1.12294	0.141913	0.342465	low	0.847977	0.465384
MET	PBS single fiber - WT single fiber	-2.03642	0.142694	0.342465	low	0.845595	0.465384
CD3e	PBS single fiber - WT single fiber	-1.61451	0.151411	0.349409	low	0.819844	0.456666
PanCk	PBS single fiber - WT single fiber	-1.20653	0.16328	0.362845	low	0.787067	0.440279
Phospho-MEK1.(S217/S221)	PBS single fiber - WT single fiber	-1.357	0.189543	0.383843	low	0.722292	0.415847
S6	PBS single fiber - WT single fiber	0.328021	0.191276	0.383843	low	0.71834	0.415847
ER	PBS single fiber - WT single fiber	-1.28959	0.192267	0.383843	low	0.716095	0.415847
GFP	PBS single fiber - WT single fiber	-1.66559	0.198319	0.383843	low	0.702636	0.415847
PLCG1	PBS single fiber - WT single fiber	-1.29563	0.215866	0.404749	low	0.665815	0.392814
MEK1	PBS single fiber - WT single fiber	-0.961	0.223787	0.406885	low	0.650166	0.390528
p44/42.MAPK.ERK1/2	PBS single fiber - WT single fiber	-0.315057	0.253653	0.447624	low	0.595759	0.349087
Histone.H3	PBS single fiber - WT single fiber	-0.313515	0.316177	0.541954	low	0.50007	0.266038
AR	PBS single fiber - WT single fiber	-0.745917	0.325172	0.541954	low	0.487886	0.266038
Pan-AKT	PBS single fiber - WT single fiber	-0.656558	0.336234	0.545245	low	0.473358	0.263409
Phospho-S6.(S235/S236)	PBS single fiber - WT single fiber	-0.61537	0.356326	0.562621	low	0.448152	0.249784
Phospho-p44/42.MAPK.ERK1/2.(T202/Y204)	PBS single fiber - WT single fiber	-0.640458	0.375	0.576923	low	0.425969	0.238882
BRAF	PBS single fiber - WT single fiber	-0.438267	0.409003	0.611525	low	0.388274	0.213586
B7-H3	PBS single fiber - WT single fiber	-1.17879	0.417875	0.611525	low	0.378953	0.213586
F4/80	PBS single fiber - WT single fiber	-0.496744	0.467997	0.668567	low	0.329757	0.174855
CD45	PBS single fiber - WT single fiber	0.400378	0.553661	0.77255	low	0.256756	0.112073
CD127/IL7RA	PBS single fiber - WT single fiber	-0.22359	0.586621	0.779081	low	0.231642	0.108418
CD44	PBS single fiber - WT single fiber	0.447801	0.59418	0.779081	low	0.226082	0.108418
GZMB	PBS single fiber - WT single fiber	0.282281	0.605149	0.779081	low	0.218137	0.108418
VISTA	PBS single fiber - WT single fiber	-0.50296	0.61028	0.779081	low	0.214471	0.108418
CTLA4	PBS single fiber - WT single fiber	-0.502971	0.644529	0.805661	low	0.190758	0.0938478
Tim-3	PBS single fiber - WT single fiber	-0.383799	0.676031	0.827793	low	0.170033	0.0820782
ICOS	PBS single fiber - WT single fiber	-0.347089	0.711689	0.854027	low	0.14771	0.0685286
CD27	PBS single fiber - WT single fiber	0.403681	0.740359	0.87101	low	0.130558	0.0599769
pan-RAS	PBS single fiber - WT single fiber	0.294643	0.76681	0.88301	low	0.115312	0.0540342
CD11b	PBS single fiber - WT single fiber	0.124919	0.779993	0.88301	low	0.10791	0.0540342
CD11c	PBS single fiber - WT single fiber	-0.110477	0.856749	0.935484	low	0.0671463	0.0289638
CD40	PBS single fiber - WT single fiber	-0.0839727	0.857527	0.935484	low	0.0667523	0.0289638
CD40L	PBS single fiber - WT single fiber	-0.103987	0.910722	0.969296	low	0.0406142	0.0135437
S100B	PBS single fiber - WT single fiber	0.068846	0.936481	0.969296	low	0.028501	0.0135437
GAPDH	PBS single fiber - WT single fiber	-0.0144915	0.936986	0.969296	low	0.0282669	0.0135437
MHC.II	PBS single fiber - WT single fiber	-0.054017	0.961923	0.978227	low	0.0168598	0.00956058
EGFR	PBS single fiber - WT single fiber	-0.00166184	0.998134	0.998134	low	0.000811059	0.000811059

## Sheet: Fig7B
Wild-type	DyW-/-	DyW-/- +rhLAM-111
ITGα7
1142023	10174453	8949070
923445	5209410	8148963
1435652	6340153	4781368
751100	8375469	10757848
1545864
ITGβ1
2420736	5052985	5225469
1300972	3875608	4423207
312738	2407406	1817770
782625	3082138	3153621
αSG
2526976	4445572	4293234
2310026	4061772	4695877
3909655	5599190	4805986
6173608	7848421	8644923
4089657
αDG
119088	13152074	12797185
715761	4578519	7923755
1421757	7370527	9538418
924281	6642200	6923119
352114

## Sheet: Fig7C
Antigen	Contrast	Log2.fold.change	P-value	FDR	sig	log10.p	log10.FDR
SMA	LAM area - PBS area	-2.12258	0.00318652	0.139776	high	2.49668	0.854567
CD44	LAM area - PBS area	-1.1697	0.0046592	0.139776	high	2.33169	0.854567
pan-RAS	LAM area - PBS area	-1.52277	0.0116063	0.196114	high	1.93531	0.707491
Pan-AKT	LAM area - PBS area	-1.54889	0.0130743	0.196114	high	1.88358	0.707491
MEK1	LAM area - PBS area	-1.47233	0.0210463	0.216332	high	1.67682	0.664879
AR	LAM area - PBS area	2.43373	0.0261784	0.216332	high	1.58206	0.664879
GITR	LAM area - PBS area	1.85428	0.0280195	0.216332	high	1.55254	0.664879
EGFR	LAM area - PBS area	-1.10131	0.03119	0.216332	high	1.50598	0.664879
CD11b	LAM area - PBS area	-0.878657	0.0368522	0.216332	high	1.43354	0.664879
PLCG1	LAM area - PBS area	1.25413	0.0437877	0.216332	high	1.35865	0.664879
Her2	LAM area - PBS area	1.4012	0.0484416	0.216332	high	1.31478	0.664879
Histone.H3	LAM area - PBS area	0.818974	0.0490412	0.216332	high	1.30944	0.664879
VISTA	LAM area - PBS area	-0.876413	0.0569823	0.216332	middle	1.24426	0.664879
MHC.II	LAM area - PBS area	-1.09013	0.0573865	0.216332	middle	1.24119	0.664879
CD19	LAM area - PBS area	1.72555	0.0596651	0.216332	middle	1.22428	0.664879
Phospho-S6.(S235/S236)	LAM area - PBS area	1.47134	0.0619496	0.216332	middle	1.20796	0.664879
PD-1	LAM area - PBS area	1.37338	0.0628598	0.216332	middle	1.20163	0.664879
PD-L1	LAM area - PBS area	1.18068	0.0648996	0.216332	middle	1.18776	0.664879
CD127/IL7RA	LAM area - PBS area	-0.592169	0.0731263	0.230925	middle	1.13593	0.636529
Epcam	LAM area - PBS area	1.21258	0.078747	0.236241	middle	1.10377	0.626645
LAG3	LAM area - PBS area	1.41321	0.0895638	0.250682	middle	1.04787	0.600877
GAPDH	LAM area - PBS area	-0.445266	0.0990628	0.250682	middle	1.00409	0.600877
Tim-3	LAM area - PBS area	1.34395	0.0993195	0.250682	middle	1.00297	0.600877
GFP	LAM area - PBS area	1.62319	0.10303	0.250682	low	0.987036	0.600877
Phospho-p44/42.MAPK.ERK1/2.(T202/Y204)	LAM area - PBS area	-0.987065	0.104451	0.250682	low	0.981088	0.600877
S100B	LAM area - PBS area	-1.29351	0.125847	0.275842	low	0.900157	0.559339
CD86	LAM area - PBS area	0.940913	0.12714	0.275842	low	0.895717	0.559339
CD4	LAM area - PBS area	0.913336	0.128726	0.275842	low	0.890332	0.559339
ER	LAM area - PBS area	0.650507	0.142899	0.292366	low	0.844972	0.534073
Phospho-JNK.(T183/Y185)	LAM area - PBS area	1.177	0.146183	0.292366	low	0.835103	0.534073
B7-H3	LAM area - PBS area	1.21967	0.151447	0.293123	low	0.81974	0.53295
Phospho-AKT1.(S473)	LAM area - PBS area	0.189983	0.165754	0.310788	low	0.780537	0.507535
IFNGR	LAM area - PBS area	0.561391	0.185661	0.337566	low	0.731278	0.471641
CD11c	LAM area - PBS area	-0.521984	0.25984	0.445091	low	0.585295	0.351552
CD27	LAM area - PBS area	0.839825	0.260468	0.445091	low	0.584246	0.351552
ICOS	LAM area - PBS area	0.75	0.267946	0.445091	low	0.571953	0.351552
Pmel17	LAM area - PBS area	0.668329	0.274473	0.445091	low	0.561501	0.351552
Phospho-p90.RSK.(T359/S363)	LAM area - PBS area	0.508861	0.29421	0.464541	low	0.531343	0.332976
p44/42.MAPK.ERK1/2	LAM area - PBS area	-0.269183	0.319271	0.491187	low	0.49584	0.308754
Phospho-PRAS40.(T246)	LAM area - PBS area	-0.667973	0.331672	0.497508	low	0.479291	0.3032
CD40L	LAM area - PBS area	-0.417784	0.341909	0.500354	low	0.46609	0.300723
CD40	LAM area - PBS area	-0.672338	0.353767	0.505382	low	0.451282	0.29638
CD8a	LAM area - PBS area	0.499075	0.366849	0.506115	low	0.435512	0.295751
CTLA4	LAM area - PBS area	0.620068	0.371151	0.506115	low	0.430449	0.295751
PanCk	LAM area - PBS area	0.269828	0.383875	0.511833	low	0.41581	0.290872
S6	LAM area - PBS area	-0.373714	0.408167	0.532391	low	0.389163	0.273769
AhR	LAM area - PBS area	0.578654	0.450732	0.575403	low	0.346081	0.240028
p38.MAPK	LAM area - PBS area	-0.433592	0.569033	0.711291	low	0.244862	0.147952
CD3e	LAM area - PBS area	0.438784	0.601088	0.714932	low	0.221062	0.145735
CD45	LAM area - PBS area	-0.219803	0.613378	0.714932	low	0.212271	0.145735
MET	LAM area - PBS area	0.338868	0.618568	0.714932	low	0.208612	0.145735
Phospho-AMPK-alpha.(T172)	LAM area - PBS area	0.35952	0.625177	0.714932	low	0.203997	0.145735
GZMB	LAM area - PBS area	-0.162226	0.637883	0.714932	low	0.195259	0.145735
Fibronectin	LAM area - PBS area	0.166233	0.648169	0.714932	low	0.188312	0.145735
OX40L	LAM area - PBS area	-0.255023	0.655355	0.714932	low	0.183524	0.145735
Phospho-MEK1.(S217/S221)	LAM area - PBS area	-0.106019	0.797397	0.854354	low	0.0983255	0.0683622
BRAF	LAM area - PBS area	0.112104	0.820287	0.86346	low	0.0860341	0.0637577
F4/80	LAM area - PBS area	-0.057714	0.855856	0.885368	low	0.0675994	0.0528761
Ki-67	LAM area - PBS area	0.039622	0.923051	0.938696	low	0.0347745	0.0274753
Phospho-GSK3A.(S21)/Phospho-GSK3B.(S9)	LAM area - PBS area	0.0143363	0.979081	0.979081	low	0.00918124	0.00918124

[truncated: 3 more sheets: Fig7D, Fig8B, Fig8C]
